# Supplementary material for: CSDE1 Associates with TOM20 and Mitochondrial Protein-Encoding mRNAs in Sensory Neurons
Source: Antioxidants (Basel). 2026 May 11;15(5):608. doi: 10.3390/antiox15050608 (PMC13203772; doi:10.3390/antiox15050608)
Supplement: Supplementary file 1 [file antioxidants-15-00608-s001.zip]

Archive with 4 entries (4 files):
- TableS1.pdf
- TableS2.xlsx
- TableS3.xlsx
- File S1.pdf
