# Supplementary material for: CSDE1 Associates with TOM20 and Mitochondrial Protein-Encoding mRNAs in Sensory Neurons
Source: Antioxidants (Basel). 2026 May 11;15(5):608. doi: 10.3390/antiox15050608 (PMC13203772; doi:10.3390/antiox15050608)
Supplement: Supplementary file 1 [file antioxidants-15-00608-s001.zip › TableS2.xlsx]

## Sheet: MF
Table S2. Full GSEA results for CSDE1-associated transcripts identified in mouse DRG tissue.
ID	Description	setSize	enrichmentScore	NES	pvalue	p.adjust	qvalue	rank	leading_edge	core_enrichment	GeneCount	GeneRatio	logFDR	NES_Label
GO:0005200	structural constituent of cytoskeleton	46	0.593919	3.35844	1e-10	3.09637e-08	2.54521e-08	1235	tags=65%, list=15%, signal=55%	ENSMUSG00000029580/ENSMUSG00000022055/ENSMUSG00000022054/ENSMUSG00000020396/ENSMUSG00000062380/ENSMUSG00000023004/ENSMUSG00000001525/ENSMUSG00000020315/ENSMUSG00000024044/ENSMUSG00000023484/ENSMUSG00000069601/ENSMUSG00000072235/ENSMUSG00000058672/ENSMUSG00000032826/ENSMUSG00000029622/ENSMUSG00000020152/ENSMUSG00000036752/ENSMUSG00000026341/ENSMUSG00000062825/ENSMUSG00000008475/ENSMUSG00000006304/…	30	0.652174	7.59428	structural constituent of cytoskeleton (NES: 3.36)
GO:0015078	proton transmembrane transporter activity	86	0.478738	3.19097	1e-10	3.09637e-08	2.54521e-08	1967	tags=63%, list=25%, signal=48%	ENSMUSG00000064354/ENSMUSG00000064357/ENSMUSG00000064358/ENSMUSG00000064341/ENSMUSG00000031633/ENSMUSG00000064351/ENSMUSG00000041028/ENSMUSG00000061904/ENSMUSG00000034566/ENSMUSG00000064370/ENSMUSG00000050856/ENSMUSG00000064363/ENSMUSG00000025428/ENSMUSG00000006057/ENSMUSG00000026260/ENSMUSG00000033793/ENSMUSG00000025393/ENSMUSG00000006273/ENSMUSG00000064345/ENSMUSG00000063882/ENSMUSG00000038690/…	54	0.627907	7.59428	proton transmembrane transporter activity (NES: 3.19)
GO:0022853	active monoatomic ion transmembrane transporter activity	62	0.500246	3.05609	1.24252e-10	3.09637e-08	2.54521e-08	2080	tags=68%, list=26%, signal=51%	ENSMUSG00000064354/ENSMUSG00000064358/ENSMUSG00000026576/ENSMUSG00000064341/ENSMUSG00000064351/ENSMUSG00000064370/ENSMUSG00000064363/ENSMUSG00000033161/ENSMUSG00000019943/ENSMUSG00000026260/ENSMUSG00000033793/ENSMUSG00000025393/ENSMUSG00000032412/ENSMUSG00000007097/ENSMUSG00000006273/ENSMUSG00000030302/ENSMUSG00000064345/ENSMUSG00000063882/ENSMUSG00000038717/ENSMUSG00000027712/ENSMUSG00000019210/…	42	0.677419	7.59428	active monoatomic ion transmembrane transporter activity (NES: 3.06)
GO:0003735	structural constituent of ribosome	134	0.398222	2.90608	1e-10	3.09637e-08	2.54521e-08	1762	tags=51%, list=22%, signal=41%	ENSMUSG00000057322/ENSMUSG00000062328/ENSMUSG00000017404/ENSMUSG00000034892/ENSMUSG00000025290/ENSMUSG00000059291/ENSMUSG00000093674/ENSMUSG00000039001/ENSMUSG00000032518/ENSMUSG00000047675/ENSMUSG00000062997/ENSMUSG00000060938/ENSMUSG00000046330/ENSMUSG00000030432/ENSMUSG00000049517/ENSMUSG00000060636/ENSMUSG00000032399/ENSMUSG00000106918/ENSMUSG00000073702/ENSMUSG00000074129/ENSMUSG00000058546/…	69	0.514925	7.59428	structural constituent of ribosome (NES: 2.91)
GO:0005198	structural molecule activity	310	0.341097	2.8051	1e-10	3.09637e-08	2.54521e-08	2693	tags=56%, list=34%, signal=39%	ENSMUSG00000029580/ENSMUSG00000022055/ENSMUSG00000022054/ENSMUSG00000057322/ENSMUSG00000058297/ENSMUSG00000020396/ENSMUSG00000062380/ENSMUSG00000023004/ENSMUSG00000001525/ENSMUSG00000020315/ENSMUSG00000018593/ENSMUSG00000062328/ENSMUSG00000047126/ENSMUSG00000024044/ENSMUSG00000041607/ENSMUSG00000017404/ENSMUSG00000026131/ENSMUSG00000023484/ENSMUSG00000028759/ENSMUSG00000027254/ENSMUSG00000034892/…	175	0.564516	7.59428	structural molecule activity (NES: 2.81)
GO:0017111	ribonucleoside triphosphate phosphatase activity	367	0.268963	2.25859	7.08399e-10	1.47111e-07	1.20925e-07	2135	tags=42%, list=27%, signal=32%	ENSMUSG00000029064/ENSMUSG00000029580/ENSMUSG00000023944/ENSMUSG00000021270/ENSMUSG00000015656/ENSMUSG00000022629/ENSMUSG00000027523/ENSMUSG00000031748/ENSMUSG00000062380/ENSMUSG00000023004/ENSMUSG00000001525/ENSMUSG00000006740/ENSMUSG00000063077/ENSMUSG00000028452/ENSMUSG00000022884/ENSMUSG00000026764/ENSMUSG00000037742/ENSMUSG00000074657/ENSMUSG00000032549/ENSMUSG00000035150/ENSMUSG00000009145/…	154	0.419619	6.91748	ribonucleoside triphosphate phosphatase activity (NES: 2.26)
GO:0016462	pyrophosphatase activity	393	0.262729	2.22028	1.42379e-09	1.97116e-07	1.62029e-07	2135	tags=41%, list=27%, signal=32%	ENSMUSG00000029064/ENSMUSG00000029580/ENSMUSG00000023944/ENSMUSG00000021270/ENSMUSG00000015656/ENSMUSG00000022629/ENSMUSG00000027523/ENSMUSG00000031748/ENSMUSG00000062380/ENSMUSG00000023004/ENSMUSG00000001525/ENSMUSG00000006740/ENSMUSG00000063077/ENSMUSG00000024213/ENSMUSG00000039126/ENSMUSG00000028452/ENSMUSG00000025817/ENSMUSG00000022884/ENSMUSG00000026764/ENSMUSG00000037742/ENSMUSG00000074657/…	162	0.412214	6.79041	pyrophosphatase activity (NES: 2.22)
GO:0016817	hydrolase activity, acting on acid anhydrides	393	0.262729	2.22028	1.42379e-09	1.97116e-07	1.62029e-07	2135	tags=41%, list=27%, signal=32%	ENSMUSG00000029064/ENSMUSG00000029580/ENSMUSG00000023944/ENSMUSG00000021270/ENSMUSG00000015656/ENSMUSG00000022629/ENSMUSG00000027523/ENSMUSG00000031748/ENSMUSG00000062380/ENSMUSG00000023004/ENSMUSG00000001525/ENSMUSG00000006740/ENSMUSG00000063077/ENSMUSG00000024213/ENSMUSG00000039126/ENSMUSG00000028452/ENSMUSG00000025817/ENSMUSG00000022884/ENSMUSG00000026764/ENSMUSG00000037742/ENSMUSG00000074657/…	162	0.412214	6.79041	hydrolase activity, acting on acid anhydrides (NES: 2.22)
GO:0016818	hydrolase activity, acting on acid anhydrides, in phosphorus-containing anhydrides	393	0.262729	2.22028	1.42379e-09	1.97116e-07	1.62029e-07	2135	tags=41%, list=27%, signal=32%	ENSMUSG00000029064/ENSMUSG00000029580/ENSMUSG00000023944/ENSMUSG00000021270/ENSMUSG00000015656/ENSMUSG00000022629/ENSMUSG00000027523/ENSMUSG00000031748/ENSMUSG00000062380/ENSMUSG00000023004/ENSMUSG00000001525/ENSMUSG00000006740/ENSMUSG00000063077/ENSMUSG00000024213/ENSMUSG00000039126/ENSMUSG00000028452/ENSMUSG00000025817/ENSMUSG00000022884/ENSMUSG00000026764/ENSMUSG00000037742/ENSMUSG00000074657/…	162	0.412214	6.79041	hydrolase activity, acting on acid anhydrides, in phosphorus-containing anhydrides (NES: 2.22)
GO:0015252	proton channel activity	15	0.764307	3.02921	3.04337e-09	3.6435e-07	2.99495e-07	1556	tags=93%, list=19%, signal=75%	ENSMUSG00000064357/ENSMUSG00000034566/ENSMUSG00000050856/ENSMUSG00000025428/ENSMUSG00000006057/ENSMUSG00000025393/ENSMUSG00000038690/ENSMUSG00000038717/ENSMUSG00000000563/ENSMUSG00000003072/ENSMUSG00000022956/ENSMUSG00000022890/ENSMUSG00000025781/ENSMUSG00000016252	14	0.933333	6.52361	proton channel activity (NES: 3.03)
GO:0015631	tubulin binding	211	0.310161	2.43125	3.21657e-09	3.6435e-07	2.99495e-07	1749	tags=40%, list=22%, signal=32%	ENSMUSG00000052727/ENSMUSG00000022055/ENSMUSG00000022629/ENSMUSG00000068923/ENSMUSG00000027523/ENSMUSG00000027500/ENSMUSG00000041020/ENSMUSG00000074802/ENSMUSG00000042043/ENSMUSG00000006740/ENSMUSG00000032479/ENSMUSG00000021288/ENSMUSG00000014846/ENSMUSG00000063077/ENSMUSG00000023064/ENSMUSG00000026131/ENSMUSG00000028745/ENSMUSG00000027254/ENSMUSG00000020745/ENSMUSG00000036745/ENSMUSG00000026764/…	85	0.402844	6.52361	tubulin binding (NES: 2.43)
GO:0019901	protein kinase binding	434	0.249532	2.12715	5.43025e-09	5.63841e-07	4.63476e-07	2600	tags=46%, list=32%, signal=33%	ENSMUSG00000021057/ENSMUSG00000029580/ENSMUSG00000023944/ENSMUSG00000021270/ENSMUSG00000022048/ENSMUSG00000001175/ENSMUSG00000022285/ENSMUSG00000020396/ENSMUSG00000051391/ENSMUSG00000026576/ENSMUSG00000063856/ENSMUSG00000036438/ENSMUSG00000020612/ENSMUSG00000006740/ENSMUSG00000047126/ENSMUSG00000019370/ENSMUSG00000022812/ENSMUSG00000037742/ENSMUSG00000038530/ENSMUSG00000032011/ENSMUSG00000029838/…	198	0.456221	6.33397	protein kinase binding (NES: 2.13)
GO:0019900	kinase binding	485	0.242425	2.08139	1.001e-08	8.90891e-07	7.32311e-07	2961	tags=49%, list=37%, signal=33%	ENSMUSG00000021057/ENSMUSG00000029580/ENSMUSG00000023944/ENSMUSG00000021270/ENSMUSG00000022048/ENSMUSG00000001175/ENSMUSG00000022285/ENSMUSG00000020396/ENSMUSG00000051391/ENSMUSG00000026576/ENSMUSG00000063856/ENSMUSG00000036438/ENSMUSG00000020612/ENSMUSG00000006740/ENSMUSG00000047126/ENSMUSG00000063077/ENSMUSG00000034731/ENSMUSG00000019370/ENSMUSG00000022812/ENSMUSG00000037742/ENSMUSG00000038530/…	240	0.494845	6.1353	kinase binding (NES: 2.08)
GO:0015399	primary active transmembrane transporter activity	84	0.417229	2.77169	1.27311e-08	9.91437e-07	8.1496e-07	2221	tags=60%, list=28%, signal=43%	ENSMUSG00000064354/ENSMUSG00000064358/ENSMUSG00000026576/ENSMUSG00000064341/ENSMUSG00000064351/ENSMUSG00000064370/ENSMUSG00000064363/ENSMUSG00000033161/ENSMUSG00000019943/ENSMUSG00000026260/ENSMUSG00000033793/ENSMUSG00000025393/ENSMUSG00000032412/ENSMUSG00000007097/ENSMUSG00000006273/ENSMUSG00000030302/ENSMUSG00000064345/ENSMUSG00000063882/ENSMUSG00000038717/ENSMUSG00000027712/ENSMUSG00000019210/…	50	0.595238	6.08886	primary active transmembrane transporter activity (NES: 2.77)
GO:0031625	ubiquitin protein ligase binding	210	0.306554	2.4024	1.23472e-08	9.91437e-07	8.1496e-07	2678	tags=53%, list=33%, signal=36%	ENSMUSG00000023944/ENSMUSG00000021270/ENSMUSG00000015656/ENSMUSG00000068923/ENSMUSG00000022285/ENSMUSG00000029223/ENSMUSG00000023004/ENSMUSG00000020849/ENSMUSG00000001525/ENSMUSG00000020612/ENSMUSG00000024767/ENSMUSG00000022812/ENSMUSG00000028452/ENSMUSG00000020458/ENSMUSG00000059291/ENSMUSG00000001270/ENSMUSG00000008348/ENSMUSG00000002997/ENSMUSG00000032020/ENSMUSG00000074781/ENSMUSG00000035086/…	111	0.528571	6.08886	ubiquitin protein ligase binding (NES: 2.4)
GO:0046933	proton-transporting ATP synthase activity, rotational mechanism	14	0.760939	2.92563	2.88545e-08	2.11487e-06	1.73842e-06	1556	tags=93%, list=19%, signal=75%	ENSMUSG00000064357/ENSMUSG00000034566/ENSMUSG00000050856/ENSMUSG00000025428/ENSMUSG00000025393/ENSMUSG00000038690/ENSMUSG00000038717/ENSMUSG00000000563/ENSMUSG00000003072/ENSMUSG00000022956/ENSMUSG00000022890/ENSMUSG00000025781/ENSMUSG00000016252	13	0.928571	5.75985	proton-transporting ATP synthase activity, rotational mechanism (NES: 2.93)
GO:0044389	ubiquitin-like protein ligase binding	220	0.291932	2.30838	7.82044e-08	5.41348e-06	4.44988e-06	2355	tags=47%, list=29%, signal=34%	ENSMUSG00000023944/ENSMUSG00000021270/ENSMUSG00000015656/ENSMUSG00000068923/ENSMUSG00000022285/ENSMUSG00000029223/ENSMUSG00000023004/ENSMUSG00000020849/ENSMUSG00000001525/ENSMUSG00000020612/ENSMUSG00000024767/ENSMUSG00000022812/ENSMUSG00000028452/ENSMUSG00000020458/ENSMUSG00000059291/ENSMUSG00000001270/ENSMUSG00000008348/ENSMUSG00000002997/ENSMUSG00000032020/ENSMUSG00000074781/ENSMUSG00000035086/…	104	0.472727	5.35165	ubiquitin-like protein ligase binding (NES: 2.31)
GO:0051082	unfolded protein binding	64	0.431305	2.66686	1.37073e-07	8.98908e-06	7.38901e-06	1742	tags=55%, list=22%, signal=43%	ENSMUSG00000023944/ENSMUSG00000021270/ENSMUSG00000015656/ENSMUSG00000020368/ENSMUSG00000022403/ENSMUSG00000071072/ENSMUSG00000022037/ENSMUSG00000004951/ENSMUSG00000028410/ENSMUSG00000073676/ENSMUSG00000032060/ENSMUSG00000006412/ENSMUSG00000052033/ENSMUSG00000029447/ENSMUSG00000023236/ENSMUSG00000031197/ENSMUSG00000025613/ENSMUSG00000093904/ENSMUSG00000021037/ENSMUSG00000061315/ENSMUSG00000034024/…	35	0.546875	5.13141	unfolded protein binding (NES: 2.67)
GO:0003729	mRNA binding	243	0.274356	2.19698	1.9707e-07	1.22775e-05	1.00921e-05	3277	tags=59%, list=41%, signal=36%	ENSMUSG00000021270/ENSMUSG00000039607/ENSMUSG00000022283/ENSMUSG00000025586/ENSMUSG00000051695/ENSMUSG00000037742/ENSMUSG00000003410/ENSMUSG00000005610/ENSMUSG00000028546/ENSMUSG00000025576/ENSMUSG00000093674/ENSMUSG00000062997/ENSMUSG00000060938/ENSMUSG00000026970/ENSMUSG00000029823/ENSMUSG00000074129/ENSMUSG00000033499/ENSMUSG00000033565/ENSMUSG00000037331/ENSMUSG00000056851/ENSMUSG00000020719/…	143	0.588477	4.99602	mRNA binding (NES: 2.2)
GO:0022890	inorganic cation transmembrane transporter activity	239	0.279808	2.24004	2.56293e-07	1.52067e-05	1.24999e-05	1797	tags=39%, list=22%, signal=31%	ENSMUSG00000064354/ENSMUSG00000064357/ENSMUSG00000064358/ENSMUSG00000026576/ENSMUSG00000027273/ENSMUSG00000064341/ENSMUSG00000029221/ENSMUSG00000031633/ENSMUSG00000064351/ENSMUSG00000041028/ENSMUSG00000061904/ENSMUSG00000034566/ENSMUSG00000064370/ENSMUSG00000050856/ENSMUSG00000064363/ENSMUSG00000025428/ENSMUSG00000028931/ENSMUSG00000033161/ENSMUSG00000019943/ENSMUSG00000006057/ENSMUSG00000034810/…	94	0.393305	4.90309	inorganic cation transmembrane transporter activity (NES: 2.24)
GO:0016247	channel regulator activity	98	0.364656	2.5057	2.99201e-07	1.69456e-05	1.39293e-05	2948	tags=63%, list=37%, signal=40%	ENSMUSG00000001175/ENSMUSG00000018965/ENSMUSG00000031748/ENSMUSG00000036438/ENSMUSG00000020849/ENSMUSG00000019370/ENSMUSG00000069601/ENSMUSG00000059412/ENSMUSG00000028931/ENSMUSG00000022452/ENSMUSG00000032826/ENSMUSG00000032966/ENSMUSG00000027030/ENSMUSG00000032216/ENSMUSG00000016534/ENSMUSG00000031447/ENSMUSG00000053819/ENSMUSG00000033768/ENSMUSG00000046480/ENSMUSG00000022594/ENSMUSG00000031137/…	62	0.632653	4.85607	channel regulator activity (NES: 2.51)
GO:0044325	transmembrane transporter binding	109	0.354016	2.4733	3.55166e-07	1.8439e-05	1.51568e-05	2806	tags=60%, list=35%, signal=39%	ENSMUSG00000023944/ENSMUSG00000021270/ENSMUSG00000001175/ENSMUSG00000022285/ENSMUSG00000018965/ENSMUSG00000020894/ENSMUSG00000036438/ENSMUSG00000020849/ENSMUSG00000027273/ENSMUSG00000019370/ENSMUSG00000041959/ENSMUSG00000069601/ENSMUSG00000028931/ENSMUSG00000033161/ENSMUSG00000032826/ENSMUSG00000032966/ENSMUSG00000034810/ENSMUSG00000020402/ENSMUSG00000032336/ENSMUSG00000027030/ENSMUSG00000032216/…	65	0.59633	4.81939	transmembrane transporter binding (NES: 2.47)
GO:0005525	GTP binding	201	0.284555	2.20998	6.96001e-07	3.46887e-05	2.8514e-05	1990	tags=42%, list=25%, signal=33%	ENSMUSG00000023944/ENSMUSG00000021270/ENSMUSG00000027523/ENSMUSG00000031748/ENSMUSG00000062380/ENSMUSG00000023004/ENSMUSG00000001525/ENSMUSG00000037742/ENSMUSG00000032549/ENSMUSG00000072235/ENSMUSG00000035150/ENSMUSG00000024639/ENSMUSG00000034994/ENSMUSG00000027639/ENSMUSG00000058672/ENSMUSG00000031840/ENSMUSG00000026426/ENSMUSG00000020440/ENSMUSG00000030704/ENSMUSG00000036752/ENSMUSG00000006699/…	85	0.422886	4.54494	GTP binding (NES: 2.21)
GO:0019001	guanyl nucleotide binding	212	0.281806	2.21245	8.22449e-07	3.79545e-05	3.11986e-05	2086	tags=43%, list=26%, signal=33%	ENSMUSG00000023944/ENSMUSG00000021270/ENSMUSG00000027523/ENSMUSG00000031748/ENSMUSG00000062380/ENSMUSG00000023004/ENSMUSG00000001525/ENSMUSG00000037742/ENSMUSG00000032549/ENSMUSG00000072235/ENSMUSG00000035150/ENSMUSG00000024639/ENSMUSG00000034994/ENSMUSG00000027639/ENSMUSG00000058672/ENSMUSG00000031840/ENSMUSG00000026426/ENSMUSG00000020440/ENSMUSG00000030704/ENSMUSG00000036752/ENSMUSG00000006699/…	92	0.433962	4.50587	guanyl nucleotide binding (NES: 2.21)
GO:0032561	guanyl ribonucleotide binding	212	0.281806	2.21245	8.22449e-07	3.79545e-05	3.11986e-05	2086	tags=43%, list=26%, signal=33%	ENSMUSG00000023944/ENSMUSG00000021270/ENSMUSG00000027523/ENSMUSG00000031748/ENSMUSG00000062380/ENSMUSG00000023004/ENSMUSG00000001525/ENSMUSG00000037742/ENSMUSG00000032549/ENSMUSG00000072235/ENSMUSG00000035150/ENSMUSG00000024639/ENSMUSG00000034994/ENSMUSG00000027639/ENSMUSG00000058672/ENSMUSG00000031840/ENSMUSG00000026426/ENSMUSG00000020440/ENSMUSG00000030704/ENSMUSG00000036752/ENSMUSG00000006699/…	92	0.433962	4.50587	guanyl ribonucleotide binding (NES: 2.21)
GO:0099106	ion channel regulator activity	93	0.37152	2.52397	9.86584e-07	4.3903e-05	3.60882e-05	2671	tags=60%, list=33%, signal=41%	ENSMUSG00000001175/ENSMUSG00000018965/ENSMUSG00000031748/ENSMUSG00000036438/ENSMUSG00000020849/ENSMUSG00000019370/ENSMUSG00000069601/ENSMUSG00000059412/ENSMUSG00000028931/ENSMUSG00000032826/ENSMUSG00000032966/ENSMUSG00000027030/ENSMUSG00000032216/ENSMUSG00000016534/ENSMUSG00000031447/ENSMUSG00000053819/ENSMUSG00000033768/ENSMUSG00000046480/ENSMUSG00000022594/ENSMUSG00000031137/ENSMUSG00000003352/…	56	0.602151	4.44263	ion channel regulator activity (NES: 2.52)
GO:0019829	ATPase-coupled monoatomic cation transmembrane transporter activity	35	0.501561	2.64056	1.19756e-06	5.01077e-05	4.11885e-05	2528	tags=74%, list=32%, signal=51%	ENSMUSG00000026576/ENSMUSG00000033161/ENSMUSG00000019943/ENSMUSG00000033793/ENSMUSG00000025393/ENSMUSG00000032412/ENSMUSG00000007097/ENSMUSG00000006273/ENSMUSG00000030302/ENSMUSG00000038717/ENSMUSG00000027712/ENSMUSG00000019210/ENSMUSG00000022742/ENSMUSG00000052459/ENSMUSG00000021114/ENSMUSG00000033379/ENSMUSG00000029467/ENSMUSG00000024121/ENSMUSG00000016252/ENSMUSG00000039347/ENSMUSG00000039105/…	26	0.742857	4.38522	ATPase-coupled monoatomic cation transmembrane transporter activity (NES: 2.64)
GO:0008324	monoatomic cation transmembrane transporter activity	252	0.265961	2.13847	1.20645e-06	5.01077e-05	4.11885e-05	1797	tags=38%, list=22%, signal=31%	ENSMUSG00000064354/ENSMUSG00000064357/ENSMUSG00000064358/ENSMUSG00000026576/ENSMUSG00000027273/ENSMUSG00000064341/ENSMUSG00000029221/ENSMUSG00000031633/ENSMUSG00000064351/ENSMUSG00000041028/ENSMUSG00000061904/ENSMUSG00000034566/ENSMUSG00000064370/ENSMUSG00000050856/ENSMUSG00000064363/ENSMUSG00000025428/ENSMUSG00000028931/ENSMUSG00000033161/ENSMUSG00000019943/ENSMUSG00000006057/ENSMUSG00000034810/…	96	0.380952	4.38522	monoatomic cation transmembrane transporter activity (NES: 2.14)
GO:0015075	monoatomic ion transmembrane transporter activity	285	0.250958	2.04684	1.25778e-06	5.05548e-05	4.1556e-05	1806	tags=37%, list=23%, signal=30%	ENSMUSG00000064354/ENSMUSG00000064357/ENSMUSG00000064358/ENSMUSG00000026576/ENSMUSG00000027273/ENSMUSG00000001025/ENSMUSG00000064341/ENSMUSG00000029221/ENSMUSG00000031633/ENSMUSG00000064351/ENSMUSG00000041028/ENSMUSG00000061904/ENSMUSG00000034566/ENSMUSG00000064370/ENSMUSG00000050856/ENSMUSG00000064363/ENSMUSG00000025428/ENSMUSG00000028931/ENSMUSG00000033161/ENSMUSG00000019943/ENSMUSG00000006057/…	105	0.368421	4.38137	monoatomic ion transmembrane transporter activity (NES: 2.05)
GO:0009055	electron transfer activity	40	0.477978	2.58541	1.52707e-06	5.94604e-05	4.88764e-05	2080	tags=65%, list=26%, signal=48%	ENSMUSG00000064354/ENSMUSG00000064358/ENSMUSG00000064341/ENSMUSG00000064351/ENSMUSG00000064370/ENSMUSG00000064363/ENSMUSG00000026260/ENSMUSG00000064345/ENSMUSG00000063882/ENSMUSG00000024099/ENSMUSG00000000088/ENSMUSG00000063694/ENSMUSG00000032330/ENSMUSG00000064368/ENSMUSG00000005510/ENSMUSG00000031781/ENSMUSG00000014294/ENSMUSG00000021577/ENSMUSG00000032314/ENSMUSG00000025968/ENSMUSG00000009863/…	26	0.65	4.3109	electron transfer activity (NES: 2.59)
GO:0019904	protein domain specific binding	461	0.21931	1.87722	1.60003e-06	6.04133e-05	4.96597e-05	3572	tags=56%, list=45%, signal=33%	ENSMUSG00000021057/ENSMUSG00000022055/ENSMUSG00000023944/ENSMUSG00000021270/ENSMUSG00000015656/ENSMUSG00000022629/ENSMUSG00000001175/ENSMUSG00000022285/ENSMUSG00000036309/ENSMUSG00000018965/ENSMUSG00000027523/ENSMUSG00000051391/ENSMUSG00000063856/ENSMUSG00000036438/ENSMUSG00000020849/ENSMUSG00000001525/ENSMUSG00000027273/ENSMUSG00000038615/ENSMUSG00000020612/ENSMUSG00000024501/ENSMUSG00000047126/…	256	0.555315	4.304	protein domain specific binding (NES: 1.88)
GO:0015318	inorganic molecular entity transmembrane transporter activity	267	0.251912	2.03172	2.73983e-06	0.000100407	8.25341e-05	1797	tags=37%, list=22%, signal=29%	ENSMUSG00000064354/ENSMUSG00000064357/ENSMUSG00000024036/ENSMUSG00000064358/ENSMUSG00000026576/ENSMUSG00000027273/ENSMUSG00000064341/ENSMUSG00000029221/ENSMUSG00000031633/ENSMUSG00000064351/ENSMUSG00000041028/ENSMUSG00000061904/ENSMUSG00000034566/ENSMUSG00000064370/ENSMUSG00000050856/ENSMUSG00000064363/ENSMUSG00000025428/ENSMUSG00000028931/ENSMUSG00000033161/ENSMUSG00000019943/ENSMUSG00000006057/…	98	0.367041	4.08337	inorganic molecular entity transmembrane transporter activity (NES: 2.03)
GO:0030235	nitric-oxide synthase regulator activity	10	0.762918	2.5708	3.81273e-06	0.000135733	0.000111573	501	tags=70%, list=6%, signal=66%	ENSMUSG00000029580/ENSMUSG00000023944/ENSMUSG00000021270/ENSMUSG00000001175/ENSMUSG00000036438/ENSMUSG00000019370/ENSMUSG00000009013	7	0.7	3.95244	nitric-oxide synthase regulator activity (NES: 2.57)
GO:0003924	GTPase activity	180	0.286178	2.20604	4.46326e-06	0.000154478	0.000126981	1990	tags=43%, list=25%, signal=33%	ENSMUSG00000029064/ENSMUSG00000027523/ENSMUSG00000031748/ENSMUSG00000062380/ENSMUSG00000023004/ENSMUSG00000001525/ENSMUSG00000037742/ENSMUSG00000032549/ENSMUSG00000035150/ENSMUSG00000024639/ENSMUSG00000034994/ENSMUSG00000058672/ENSMUSG00000031840/ENSMUSG00000026426/ENSMUSG00000020440/ENSMUSG00000030704/ENSMUSG00000036752/ENSMUSG00000006699/ENSMUSG00000071658/ENSMUSG00000038352/ENSMUSG00000021700/…	77	0.427778	3.89626	GTPase activity (NES: 2.21)
GO:0008017	microtubule binding	149	0.300689	2.23975	4.99256e-06	0.000168128	0.000138201	2600	tags=50%, list=32%, signal=35%	ENSMUSG00000052727/ENSMUSG00000022629/ENSMUSG00000041020/ENSMUSG00000074802/ENSMUSG00000006740/ENSMUSG00000032479/ENSMUSG00000063077/ENSMUSG00000026131/ENSMUSG00000027254/ENSMUSG00000020745/ENSMUSG00000026764/ENSMUSG00000074657/ENSMUSG00000018411/ENSMUSG00000058690/ENSMUSG00000014602/ENSMUSG00000005125/ENSMUSG00000057666/ENSMUSG00000031812/ENSMUSG00000027479/ENSMUSG00000027602/ENSMUSG00000079037/…	75	0.503356	3.85949	microtubule binding (NES: 2.24)
GO:0002020	protease binding	76	0.372365	2.41803	7.36136e-06	0.000241375	0.00019841	2986	tags=64%, list=37%, signal=41%	ENSMUSG00000047126/ENSMUSG00000017466/ENSMUSG00000041607/ENSMUSG00000022812/ENSMUSG00000028452/ENSMUSG00000030695/ENSMUSG00000025428/ENSMUSG00000032231/ENSMUSG00000027546/ENSMUSG00000004207/ENSMUSG00000053119/ENSMUSG00000001506/ENSMUSG00000029661/ENSMUSG00000079037/ENSMUSG00000013663/ENSMUSG00000060147/ENSMUSG00000026193/ENSMUSG00000039419/ENSMUSG00000021585/ENSMUSG00000032193/ENSMUSG00000005871/…	49	0.644737	3.70244	protease binding (NES: 2.42)
GO:0003730	mRNA 3'-UTR binding	74	0.375538	2.40847	7.97408e-06	0.000254762	0.000209414	2808	tags=64%, list=35%, signal=42%	ENSMUSG00000039607/ENSMUSG00000022283/ENSMUSG00000025586/ENSMUSG00000051695/ENSMUSG00000003410/ENSMUSG00000028546/ENSMUSG00000093674/ENSMUSG00000026970/ENSMUSG00000033499/ENSMUSG00000037331/ENSMUSG00000020719/ENSMUSG00000061477/ENSMUSG00000021546/ENSMUSG00000039630/ENSMUSG00000007836/ENSMUSG00000058558/ENSMUSG00000039782/ENSMUSG00000036371/ENSMUSG00000015165/ENSMUSG00000060373/ENSMUSG00000059005/…	47	0.635135	3.67899	mRNA 3'-UTR binding (NES: 2.41)
GO:0004857	enzyme inhibitor activity	193	0.269738	2.09312	1.27384e-05	0.000387123	0.000318215	2393	tags=47%, list=30%, signal=33%	ENSMUSG00000018217/ENSMUSG00000034683/ENSMUSG00000020849/ENSMUSG00000020612/ENSMUSG00000024767/ENSMUSG00000017466/ENSMUSG00000031996/ENSMUSG00000018326/ENSMUSG00000059291/ENSMUSG00000029838/ENSMUSG00000047714/ENSMUSG00000032231/ENSMUSG00000002997/ENSMUSG00000049313/ENSMUSG00000018411/ENSMUSG00000061477/ENSMUSG00000032601/ENSMUSG00000057666/ENSMUSG00000009013/ENSMUSG00000035242/ENSMUSG00000079037/…	90	0.466321	3.49728	enzyme inhibitor activity (NES: 2.09)
GO:0008574	plus-end-directed microtubule motor activity	9	0.763853	2.4596	1.36814e-05	0.000396443	0.000325876	381	tags=67%, list=5%, signal=64%	ENSMUSG00000022629/ENSMUSG00000006740/ENSMUSG00000063077/ENSMUSG00000026764/ENSMUSG00000074657/ENSMUSG00000014602	6	0.666667	3.48695	plus-end-directed microtubule motor activity (NES: 2.46)
GO:0010853	cyclase activator activity	5	0.902613	2.30585	1.3373e-05	0.000396443	0.000325876	784	tags=100%, list=10%, signal=90%	ENSMUSG00000001175/ENSMUSG00000027523/ENSMUSG00000036438/ENSMUSG00000019370/ENSMUSG00000062661	5	1	3.48695	cyclase activator activity (NES: 2.31)
GO:0015453	oxidoreduction-driven active transmembrane transporter activity	28	0.513257	2.51441	1.79561e-05	0.000497184	0.000408685	1751	tags=64%, list=22%, signal=50%	ENSMUSG00000064354/ENSMUSG00000064358/ENSMUSG00000064341/ENSMUSG00000064351/ENSMUSG00000064370/ENSMUSG00000064363/ENSMUSG00000026260/ENSMUSG00000064345/ENSMUSG00000063882/ENSMUSG00000024099/ENSMUSG00000000088/ENSMUSG00000032330/ENSMUSG00000064368/ENSMUSG00000005510/ENSMUSG00000014294/ENSMUSG00000025968/ENSMUSG00000064367/ENSMUSG00000020153	18	0.642857	3.38861	oxidoreduction-driven active transmembrane transporter activity (NES: 2.51)
GO:0008200	ion channel inhibitor activity	28	0.510872	2.50272	1.89267e-05	0.000501758	0.000412444	1980	tags=64%, list=25%, signal=49%	ENSMUSG00000001175/ENSMUSG00000036438/ENSMUSG00000020849/ENSMUSG00000019370/ENSMUSG00000027030/ENSMUSG00000032216/ENSMUSG00000016534/ENSMUSG00000031447/ENSMUSG00000053819/ENSMUSG00000022594/ENSMUSG00000045962/ENSMUSG00000019998/ENSMUSG00000020635/ENSMUSG00000024589/ENSMUSG00000021124/ENSMUSG00000038619/ENSMUSG00000020372/ENSMUSG00000019194	18	0.642857	3.38463	ion channel inhibitor activity (NES: 2.5)
GO:0003779	actin binding	223	0.258677	2.04959	1.88684e-05	0.000501758	0.000412444	3785	tags=63%, list=47%, signal=34%	ENSMUSG00000049775/ENSMUSG00000021057/ENSMUSG00000052727/ENSMUSG00000018965/ENSMUSG00000051391/ENSMUSG00000074802/ENSMUSG00000020315/ENSMUSG00000024044/ENSMUSG00000079523/ENSMUSG00000026131/ENSMUSG00000022995/ENSMUSG00000028745/ENSMUSG00000027254/ENSMUSG00000022438/ENSMUSG00000056201/ENSMUSG00000034994/ENSMUSG00000029621/ENSMUSG00000029622/ENSMUSG00000051359/ENSMUSG00000020152/ENSMUSG00000019820/…	141	0.632287	3.38463	actin binding (NES: 2.05)
GO:0055106	ubiquitin-protein transferase regulator activity	28	0.508047	2.48889	2.15149e-05	0.00055849	0.000459078	1989	tags=64%, list=25%, signal=48%	ENSMUSG00000036309/ENSMUSG00000024767/ENSMUSG00000059291/ENSMUSG00000074781/ENSMUSG00000028086/ENSMUSG00000061477/ENSMUSG00000013663/ENSMUSG00000041841/ENSMUSG00000058558/ENSMUSG00000071415/ENSMUSG00000063457/ENSMUSG00000041638/ENSMUSG00000028234/ENSMUSG00000020601/ENSMUSG00000003031/ENSMUSG00000038965/ENSMUSG00000029674/ENSMUSG00000028964	18	0.642857	3.33811	ubiquitin-protein transferase regulator activity (NES: 2.49)
GO:0070180	large ribosomal subunit rRNA binding	8	0.782146	2.41723	2.24933e-05	0.000571972	0.000470161	1147	tags=88%, list=14%, signal=75%	ENSMUSG00000062328/ENSMUSG00000017404/ENSMUSG00000046330/ENSMUSG00000058546/ENSMUSG00000038900/ENSMUSG00000071415/ENSMUSG00000067274	7	0.875	3.32775	large ribosomal subunit rRNA binding (NES: 2.42)
GO:0033218	amide binding	92	0.332871	2.26159	2.40288e-05	0.000598798	0.000492211	1095	tags=37%, list=14%, signal=32%	ENSMUSG00000002985/ENSMUSG00000022108/ENSMUSG00000049313/ENSMUSG00000032966/ENSMUSG00000026385/ENSMUSG00000026833/ENSMUSG00000024897/ENSMUSG00000020402/ENSMUSG00000004207/ENSMUSG00000039953/ENSMUSG00000022037/ENSMUSG00000031812/ENSMUSG00000079037/ENSMUSG00000031584/ENSMUSG00000018846/ENSMUSG00000027712/ENSMUSG00000071866/ENSMUSG00000026781/ENSMUSG00000032060/ENSMUSG00000028937/ENSMUSG00000006412/…	34	0.369565	3.30785	amide binding (NES: 2.26)
GO:0019843	rRNA binding	50	0.419136	2.42012	2.95426e-05	0.000721766	0.000593291	1837	tags=54%, list=23%, signal=42%	ENSMUSG00000062328/ENSMUSG00000017404/ENSMUSG00000059291/ENSMUSG00000034994/ENSMUSG00000046330/ENSMUSG00000032399/ENSMUSG00000058546/ENSMUSG00000066551/ENSMUSG00000038900/ENSMUSG00000041841/ENSMUSG00000058558/ENSMUSG00000071415/ENSMUSG00000031320/ENSMUSG00000060036/ENSMUSG00000030744/ENSMUSG00000003429/ENSMUSG00000067274/ENSMUSG00000062456/ENSMUSG00000057113/ENSMUSG00000012848/ENSMUSG00000029614/…	27	0.54	3.22673	rRNA binding (NES: 2.42)
GO:0008179	adenylate cyclase binding	8	0.774076	2.39229	3.21056e-05	0.000754785	0.000620432	1275	tags=88%, list=16%, signal=74%	ENSMUSG00000021057/ENSMUSG00000001175/ENSMUSG00000036438/ENSMUSG00000038587/ENSMUSG00000019370/ENSMUSG00000061603/ENSMUSG00000028656	7	0.875	3.20731	adenylate cyclase binding (NES: 2.39)
GO:0035254	glutamate receptor binding	51	0.399134	2.31886	3.15127e-05	0.000754785	0.000620432	2986	tags=67%, list=37%, signal=42%	ENSMUSG00000021057/ENSMUSG00000001175/ENSMUSG00000027523/ENSMUSG00000036438/ENSMUSG00000019370/ENSMUSG00000022812/ENSMUSG00000027254/ENSMUSG00000020368/ENSMUSG00000028249/ENSMUSG00000034187/ENSMUSG00000032216/ENSMUSG00000030302/ENSMUSG00000079037/ENSMUSG00000064345/ENSMUSG00000040265/ENSMUSG00000013663/ENSMUSG00000006304/ENSMUSG00000015837/ENSMUSG00000029126/ENSMUSG00000061981/ENSMUSG00000020886/…	34	0.666667	3.20731	glutamate receptor binding (NES: 2.32)
GO:0042277	peptide binding	113	0.299201	2.11797	5.49855e-05	0.00126874	0.0010429	1438	tags=36%, list=18%, signal=30%	ENSMUSG00000023944/ENSMUSG00000015656/ENSMUSG00000062380/ENSMUSG00000002985/ENSMUSG00000020843/ENSMUSG00000047126/ENSMUSG00000031691/ENSMUSG00000021939/ENSMUSG00000022108/ENSMUSG00000049313/ENSMUSG00000024576/ENSMUSG00000026833/ENSMUSG00000024897/ENSMUSG00000021477/ENSMUSG00000066551/ENSMUSG00000039953/ENSMUSG00000022037/ENSMUSG00000079037/ENSMUSG00000015994/ENSMUSG00000007891/ENSMUSG00000022841/…	41	0.362832	2.98176	peptide binding (NES: 2.12)
GO:0008173	RNA methyltransferase activity	23	-0.425141	-2.67045	5.92719e-05	0.00130021	0.00106877	3720	tags=91%, list=46%, signal=49%	ENSMUSG00000039660/ENSMUSG00000010554/ENSMUSG00000004127/ENSMUSG00000001909/ENSMUSG00000000916/ENSMUSG00000030264/ENSMUSG00000029726/ENSMUSG00000009535/ENSMUSG00000024019/ENSMUSG00000025899/ENSMUSG00000004268/ENSMUSG00000055660/ENSMUSG00000026492/ENSMUSG00000028114/ENSMUSG00000006732/ENSMUSG00000039849/ENSMUSG00000035601/ENSMUSG00000053286/ENSMUSG00000054619/ENSMUSG00000028331/ENSMUSG00000041975	21	0.913043	2.97111	RNA methyltransferase activity (NES: -2.67)
GO:0015662	P-type ion transporter activity	20	0.554274	2.44278	6.22376e-05	0.00130021	0.00106877	1556	tags=65%, list=19%, signal=52%	ENSMUSG00000026576/ENSMUSG00000033161/ENSMUSG00000019943/ENSMUSG00000032412/ENSMUSG00000007097/ENSMUSG00000030302/ENSMUSG00000038717/ENSMUSG00000027712/ENSMUSG00000022742/ENSMUSG00000033379/ENSMUSG00000029467/ENSMUSG00000024121/ENSMUSG00000016252	13	0.65	2.97111	P-type ion transporter activity (NES: 2.44)
GO:0140358	P-type transmembrane transporter activity	20	0.554274	2.44278	6.22376e-05	0.00130021	0.00106877	1556	tags=65%, list=19%, signal=52%	ENSMUSG00000026576/ENSMUSG00000033161/ENSMUSG00000019943/ENSMUSG00000032412/ENSMUSG00000007097/ENSMUSG00000030302/ENSMUSG00000038717/ENSMUSG00000027712/ENSMUSG00000022742/ENSMUSG00000033379/ENSMUSG00000029467/ENSMUSG00000024121/ENSMUSG00000016252	13	0.65	2.97111	P-type transmembrane transporter activity (NES: 2.44)
GO:0003777	microtubule motor activity	19	0.556361	2.42182	6.23875e-05	0.00130021	0.00106877	1236	tags=58%, list=15%, signal=49%	ENSMUSG00000022629/ENSMUSG00000006740/ENSMUSG00000063077/ENSMUSG00000026764/ENSMUSG00000074657/ENSMUSG00000014602/ENSMUSG00000032435/ENSMUSG00000018707/ENSMUSG00000029757/ENSMUSG00000018395/ENSMUSG00000021693	11	0.578947	2.97111	microtubule motor activity (NES: 2.42)
GO:0030507	spectrin binding	21	0.536792	2.41508	6.26105e-05	0.00130021	0.00106877	1633	tags=67%, list=20%, signal=53%	ENSMUSG00000029064/ENSMUSG00000069601/ENSMUSG00000032826/ENSMUSG00000022099/ENSMUSG00000057738/ENSMUSG00000031543/ENSMUSG00000029757/ENSMUSG00000018395/ENSMUSG00000030000/ENSMUSG00000025410/ENSMUSG00000041570/ENSMUSG00000028906/ENSMUSG00000025386/ENSMUSG00000029106	14	0.666667	2.97111	spectrin binding (NES: 2.42)
GO:0034236	protein kinase A catalytic subunit binding	12	0.664673	2.40267	5.88889e-05	0.00130021	0.00106877	890	tags=67%, list=11%, signal=59%	ENSMUSG00000020612/ENSMUSG00000022812/ENSMUSG00000002997/ENSMUSG00000032601/ENSMUSG00000024083/ENSMUSG00000022016/ENSMUSG00000025855/ENSMUSG00000027499	8	0.666667	2.97111	protein kinase A catalytic subunit binding (NES: 2.4)
GO:0044183	protein folding chaperone	49	0.400811	2.29598	6.73878e-05	0.00135428	0.00111321	1742	tags=51%, list=22%, signal=40%	ENSMUSG00000023944/ENSMUSG00000021270/ENSMUSG00000015656/ENSMUSG00000004951/ENSMUSG00000073676/ENSMUSG00000006412/ENSMUSG00000029657/ENSMUSG00000029447/ENSMUSG00000026078/ENSMUSG00000025613/ENSMUSG00000021037/ENSMUSG00000034024/ENSMUSG00000068039/ENSMUSG00000029131/ENSMUSG00000015749/ENSMUSG00000020361/ENSMUSG00000022234/ENSMUSG00000024359/ENSMUSG00000003814/ENSMUSG00000020048/ENSMUSG00000025980/…	25	0.510204	2.95342	protein folding chaperone (NES: 2.3)
GO:0005246	calcium channel regulator activity	27	0.487477	2.35585	7.79435e-05	0.00151831	0.00124805	1186	tags=52%, list=15%, signal=44%	ENSMUSG00000001175/ENSMUSG00000036438/ENSMUSG00000020849/ENSMUSG00000019370/ENSMUSG00000032966/ENSMUSG00000033768/ENSMUSG00000003352/ENSMUSG00000066392/ENSMUSG00000020635/ENSMUSG00000039478/ENSMUSG00000017412/ENSMUSG00000020577/ENSMUSG00000024109/ENSMUSG00000029467	14	0.518519	2.90377	calcium channel regulator activity (NES: 2.36)
GO:0048306	calcium-dependent protein binding	51	0.386804	2.24723	8.0226e-05	0.00153787	0.00126413	781	tags=35%, list=10%, signal=32%	ENSMUSG00000001175/ENSMUSG00000027500/ENSMUSG00000033208/ENSMUSG00000020894/ENSMUSG00000036438/ENSMUSG00000027273/ENSMUSG00000001025/ENSMUSG00000019370/ENSMUSG00000041959/ENSMUSG00000032231/ENSMUSG00000028228/ENSMUSG00000020719/ENSMUSG00000014402/ENSMUSG00000025867/ENSMUSG00000034593/ENSMUSG00000032504/ENSMUSG00000018340/ENSMUSG00000014077	18	0.352941	2.89821	calcium-dependent protein binding (NES: 2.25)
GO:0016248	channel inhibitor activity	29	0.489556	2.43725	8.89079e-05	0.00167847	0.0013797	1980	tags=62%, list=25%, signal=47%	ENSMUSG00000001175/ENSMUSG00000036438/ENSMUSG00000020849/ENSMUSG00000019370/ENSMUSG00000027030/ENSMUSG00000032216/ENSMUSG00000016534/ENSMUSG00000031447/ENSMUSG00000053819/ENSMUSG00000022594/ENSMUSG00000045962/ENSMUSG00000019998/ENSMUSG00000020635/ENSMUSG00000024589/ENSMUSG00000021124/ENSMUSG00000038619/ENSMUSG00000020372/ENSMUSG00000019194	18	0.62069	2.86021	channel inhibitor activity (NES: 2.44)
GO:0030414	peptidase inhibitor activity	40	0.424839	2.29798	9.94139e-05	0.0018488	0.00151971	2292	tags=62%, list=29%, signal=45%	ENSMUSG00000017466/ENSMUSG00000031996/ENSMUSG00000032231/ENSMUSG00000049313/ENSMUSG00000057666/ENSMUSG00000079037/ENSMUSG00000060147/ENSMUSG00000047557/ENSMUSG00000022892/ENSMUSG00000056222/ENSMUSG00000021585/ENSMUSG00000039278/ENSMUSG00000047228/ENSMUSG00000018909/ENSMUSG00000024381/ENSMUSG00000027447/ENSMUSG00000027834/ENSMUSG00000025860/ENSMUSG00000047879/ENSMUSG00000028964/ENSMUSG00000024073/…	25	0.625	2.81824	peptidase inhibitor activity (NES: 2.3)
GO:0004866	endopeptidase inhibitor activity	38	0.428655	2.30628	0.000101465	0.0018592	0.00152826	2292	tags=63%, list=29%, signal=45%	ENSMUSG00000017466/ENSMUSG00000031996/ENSMUSG00000032231/ENSMUSG00000049313/ENSMUSG00000057666/ENSMUSG00000079037/ENSMUSG00000060147/ENSMUSG00000047557/ENSMUSG00000022892/ENSMUSG00000056222/ENSMUSG00000021585/ENSMUSG00000039278/ENSMUSG00000047228/ENSMUSG00000018909/ENSMUSG00000024381/ENSMUSG00000027447/ENSMUSG00000027834/ENSMUSG00000025860/ENSMUSG00000047879/ENSMUSG00000024073/ENSMUSG00000049404/…	24	0.631579	2.8158	endopeptidase inhibitor activity (NES: 2.31)
GO:0032552	deoxyribonucleotide binding	5	0.847347	2.16467	0.000105359	0.00190258	0.00156392	273	tags=80%, list=3%, signal=77%	ENSMUSG00000023944/ENSMUSG00000021270/ENSMUSG00000022403/ENSMUSG00000027639	4	0.8	2.80579	deoxyribonucleotide binding (NES: 2.16)
GO:0042626	ATPase-coupled transmembrane transporter activity	56	0.375416	2.22712	0.000130751	0.00232737	0.0019131	2221	tags=55%, list=28%, signal=40%	ENSMUSG00000026576/ENSMUSG00000033161/ENSMUSG00000019943/ENSMUSG00000033793/ENSMUSG00000025393/ENSMUSG00000032412/ENSMUSG00000007097/ENSMUSG00000006273/ENSMUSG00000030302/ENSMUSG00000038717/ENSMUSG00000027712/ENSMUSG00000019210/ENSMUSG00000024096/ENSMUSG00000022742/ENSMUSG00000093904/ENSMUSG00000052459/ENSMUSG00000020261/ENSMUSG00000021114/ENSMUSG00000033379/ENSMUSG00000029467/ENSMUSG00000022822/…	31	0.553571	2.71826	ATPase-coupled transmembrane transporter activity (NES: 2.23)
GO:0120283	protein serine/threonine kinase binding	29	0.480386	2.3916	0.000144782	0.00253836	0.00208653	2740	tags=76%, list=34%, signal=50%	ENSMUSG00000047126/ENSMUSG00000022812/ENSMUSG00000036707/ENSMUSG00000045038/ENSMUSG00000034187/ENSMUSG00000027479/ENSMUSG00000040265/ENSMUSG00000022892/ENSMUSG00000002957/ENSMUSG00000032086/ENSMUSG00000022789/ENSMUSG00000021693/ENSMUSG00000026825/ENSMUSG00000009090/ENSMUSG00000025860/ENSMUSG00000021936/ENSMUSG00000037712/ENSMUSG00000000346/ENSMUSG00000001729/ENSMUSG00000029166/ENSMUSG00000040249/…	22	0.758621	2.68058	protein serine/threonine kinase binding (NES: 2.39)
GO:0016887	ATP hydrolysis activity	191	0.247218	1.91418	0.000146679	0.00253836	0.00208653	2221	tags=41%, list=28%, signal=30%	ENSMUSG00000029580/ENSMUSG00000023944/ENSMUSG00000021270/ENSMUSG00000015656/ENSMUSG00000022629/ENSMUSG00000006740/ENSMUSG00000063077/ENSMUSG00000028452/ENSMUSG00000022884/ENSMUSG00000026764/ENSMUSG00000074657/ENSMUSG00000009145/ENSMUSG00000025428/ENSMUSG00000033161/ENSMUSG00000063870/ENSMUSG00000019943/ENSMUSG00000020708/ENSMUSG00000027546/ENSMUSG00000014602/ENSMUSG00000025393/ENSMUSG00000020719/…	78	0.408377	2.68058	ATP hydrolysis activity (NES: 1.91)
GO:0140311	protein sequestering activity	27	0.467763	2.26058	0.000219845	0.00365503	0.00300443	1489	tags=52%, list=19%, signal=42%	ENSMUSG00000049775/ENSMUSG00000022285/ENSMUSG00000051391/ENSMUSG00000020849/ENSMUSG00000079523/ENSMUSG00000018326/ENSMUSG00000028249/ENSMUSG00000022037/ENSMUSG00000032679/ENSMUSG00000015837/ENSMUSG00000018293/ENSMUSG00000004040/ENSMUSG00000003161/ENSMUSG00000058756	14	0.518519	2.52224	protein sequestering activity (NES: 2.26)
GO:0016209	antioxidant activity	31	0.443311	2.2571	0.000220006	0.00365503	0.00300443	2859	tags=71%, list=36%, signal=46%	ENSMUSG00000063856/ENSMUSG00000002985/ENSMUSG00000006818/ENSMUSG00000022982/ENSMUSG00000028691/ENSMUSG00000041571/ENSMUSG00000075700/ENSMUSG00000005161/ENSMUSG00000031584/ENSMUSG00000037072/ENSMUSG00000032802/ENSMUSG00000052305/ENSMUSG00000020810/ENSMUSG00000060803/ENSMUSG00000075701/ENSMUSG00000018339/ENSMUSG00000024953/ENSMUSG00000028964/ENSMUSG00000020250/ENSMUSG00000027187/ENSMUSG00000020803/…	22	0.709677	2.52224	antioxidant activity (NES: 2.26)
GO:0019894	kinesin binding	38	0.412808	2.22102	0.000218946	0.00365503	0.00300443	2549	tags=63%, list=32%, signal=43%	ENSMUSG00000029580/ENSMUSG00000041020/ENSMUSG00000021288/ENSMUSG00000074657/ENSMUSG00000074238/ENSMUSG00000039953/ENSMUSG00000020859/ENSMUSG00000026585/ENSMUSG00000018395/ENSMUSG00000024163/ENSMUSG00000090100/ENSMUSG00000027223/ENSMUSG00000040724/ENSMUSG00000022619/ENSMUSG00000025920/ENSMUSG00000024862/ENSMUSG00000020886/ENSMUSG00000026749/ENSMUSG00000021936/ENSMUSG00000020668/ENSMUSG00000001440/…	24	0.631579	2.52224	kinesin binding (NES: 2.22)
GO:0042625	ATPase-coupled ion transmembrane transporter activity	17	0.562631	2.33229	0.00027308	0.00436227	0.00358578	2440	tags=82%, list=30%, signal=57%	ENSMUSG00000033793/ENSMUSG00000025393/ENSMUSG00000006273/ENSMUSG00000019210/ENSMUSG00000052459/ENSMUSG00000021114/ENSMUSG00000033379/ENSMUSG00000024121/ENSMUSG00000039347/ENSMUSG00000039105/ENSMUSG00000019302/ENSMUSG00000022295/ENSMUSG00000004285/ENSMUSG00000013160	14	0.823529	2.44542	ATPase-coupled ion transmembrane transporter activity (NES: 2.33)
GO:0044769	ATPase activity, coupled to transmembrane movement of ions, rotational mechanism	17	0.562631	2.33229	0.00027308	0.00436227	0.00358578	2440	tags=82%, list=30%, signal=57%	ENSMUSG00000033793/ENSMUSG00000025393/ENSMUSG00000006273/ENSMUSG00000019210/ENSMUSG00000052459/ENSMUSG00000021114/ENSMUSG00000033379/ENSMUSG00000024121/ENSMUSG00000039347/ENSMUSG00000039105/ENSMUSG00000019302/ENSMUSG00000022295/ENSMUSG00000004285/ENSMUSG00000013160	14	0.823529	2.44542	ATPase activity, coupled to transmembrane movement of ions, rotational mechanism (NES: 2.33)
GO:0046961	proton-transporting ATPase activity, rotational mechanism	17	0.562631	2.33229	0.00027308	0.00436227	0.00358578	2440	tags=82%, list=30%, signal=57%	ENSMUSG00000033793/ENSMUSG00000025393/ENSMUSG00000006273/ENSMUSG00000019210/ENSMUSG00000052459/ENSMUSG00000021114/ENSMUSG00000033379/ENSMUSG00000024121/ENSMUSG00000039347/ENSMUSG00000039105/ENSMUSG00000019302/ENSMUSG00000022295/ENSMUSG00000004285/ENSMUSG00000013160	14	0.823529	2.44542	proton-transporting ATPase activity, rotational mechanism (NES: 2.33)
GO:0045182	translation regulator activity	31	0.436526	2.22255	0.000338751	0.00534283	0.0043918	3342	tags=77%, list=42%, signal=45%	ENSMUSG00000115783/ENSMUSG00000025586/ENSMUSG00000051695/ENSMUSG00000037331/ENSMUSG00000094483/ENSMUSG00000037058/ENSMUSG00000039782/ENSMUSG00000036371/ENSMUSG00000043991/ENSMUSG00000027680/ENSMUSG00000030057/ENSMUSG00000025451/ENSMUSG00000020372/ENSMUSG00000036781/ENSMUSG00000020300/ENSMUSG00000018765/ENSMUSG00000032293/ENSMUSG00000000838/ENSMUSG00000039652/ENSMUSG00000052928/ENSMUSG00000038762/…	24	0.774194	2.35736	translation regulator activity (NES: 2.22)
GO:0001540	amyloid-beta binding	37	0.415204	2.21563	0.000380124	0.00592044	0.00486659	1010	tags=43%, list=13%, signal=38%	ENSMUSG00000002985/ENSMUSG00000022108/ENSMUSG00000049313/ENSMUSG00000026833/ENSMUSG00000024897/ENSMUSG00000039953/ENSMUSG00000022037/ENSMUSG00000079037/ENSMUSG00000032060/ENSMUSG00000006412/ENSMUSG00000052033/ENSMUSG00000029207/ENSMUSG00000000120/ENSMUSG00000032193/ENSMUSG00000032086/ENSMUSG00000031197	16	0.432432	2.31278	amyloid-beta binding (NES: 2.22)
GO:0008194	UDP-glycosyltransferase activity	58	-0.228499	-2.20986	0.000398914	0.00613639	0.0050441	4876	tags=88%, list=61%, signal=35%	ENSMUSG00000004383/ENSMUSG00000032997/ENSMUSG00000042428/ENSMUSG00000000420/ENSMUSG00000043998/ENSMUSG00000003865/ENSMUSG00000027963/ENSMUSG00000059479/ENSMUSG00000034780/ENSMUSG00000032854/ENSMUSG00000036620/ENSMUSG00000051950/ENSMUSG00000019528/ENSMUSG00000034487/ENSMUSG00000034040/ENSMUSG00000021978/ENSMUSG00000026110/ENSMUSG00000032649/ENSMUSG00000046605/ENSMUSG00000028413/ENSMUSG00000047878/…	51	0.87931	2.29722	UDP-glycosyltransferase activity (NES: -2.21)
GO:0051015	actin filament binding	117	0.274297	1.94929	0.00044734	0.00679739	0.00558744	3782	tags=66%, list=47%, signal=35%	ENSMUSG00000074802/ENSMUSG00000020315/ENSMUSG00000028745/ENSMUSG00000056201/ENSMUSG00000034994/ENSMUSG00000029621/ENSMUSG00000029622/ENSMUSG00000020152/ENSMUSG00000019820/ENSMUSG00000026341/ENSMUSG00000026547/ENSMUSG00000034593/ENSMUSG00000008475/ENSMUSG00000053931/ENSMUSG00000062929/ENSMUSG00000022099/ENSMUSG00000028337/ENSMUSG00000022788/ENSMUSG00000057738/ENSMUSG00000015932/ENSMUSG00000006304/…	77	0.65812	2.25279	actin filament binding (NES: 1.95)
GO:0030291	protein serine/threonine kinase inhibitor activity	34	0.409852	2.13818	0.000463315	0.00695531	0.00571726	3584	tags=79%, list=45%, signal=44%	ENSMUSG00000018217/ENSMUSG00000020612/ENSMUSG00000002997/ENSMUSG00000032601/ENSMUSG00000004951/ENSMUSG00000025855/ENSMUSG00000051146/ENSMUSG00000045962/ENSMUSG00000027499/ENSMUSG00000022419/ENSMUSG00000003031/ENSMUSG00000015937/ENSMUSG00000060803/ENSMUSG00000045671/ENSMUSG00000027351/ENSMUSG00000048960/ENSMUSG00000020372/ENSMUSG00000046447/ENSMUSG00000001729/ENSMUSG00000022114/ENSMUSG00000048878/…	27	0.794118	2.24281	protein serine/threonine kinase inhibitor activity (NES: 2.14)
GO:0048156	tau protein binding	22	0.484261	2.19985	0.000492188	0.00730079	0.00600124	2776	tags=73%, list=35%, signal=48%	ENSMUSG00000023944/ENSMUSG00000021270/ENSMUSG00000033208/ENSMUSG00000002985/ENSMUSG00000022812/ENSMUSG00000022037/ENSMUSG00000020349/ENSMUSG00000030357/ENSMUSG00000024381/ENSMUSG00000039361/ENSMUSG00000022052/ENSMUSG00000037032/ENSMUSG00000015599/ENSMUSG00000024969/ENSMUSG00000019843/ENSMUSG00000022897	16	0.727273	2.22176	tau protein binding (NES: 2.2)
GO:0031489	myosin V binding	15	0.553773	2.19479	0.000537152	0.00787401	0.00647243	2557	tags=80%, list=32%, signal=55%	ENSMUSG00000032549/ENSMUSG00000031840/ENSMUSG00000030704/ENSMUSG00000021700/ENSMUSG00000026878/ENSMUSG00000004771/ENSMUSG00000077450/ENSMUSG00000017291/ENSMUSG00000020671/ENSMUSG00000030795/ENSMUSG00000031202/ENSMUSG00000019066	12	0.8	2.18893	myosin V binding (NES: 2.19)
GO:0097110	scaffold protein binding	46	0.374068	2.11525	0.000634485	0.00908801	0.00747033	2109	tags=52%, list=26%, signal=39%	ENSMUSG00000021057/ENSMUSG00000021270/ENSMUSG00000020849/ENSMUSG00000063077/ENSMUSG00000022812/ENSMUSG00000063065/ENSMUSG00000074657/ENSMUSG00000020483/ENSMUSG00000021756/ENSMUSG00000004207/ENSMUSG00000009013/ENSMUSG00000024858/ENSMUSG00000026728/ENSMUSG00000004936/ENSMUSG00000031948/ENSMUSG00000022935/ENSMUSG00000017776/ENSMUSG00000031302/ENSMUSG00000020886/ENSMUSG00000025860/ENSMUSG00000028964/…	24	0.521739	2.12666	scaffold protein binding (NES: 2.12)
GO:0017022	myosin binding	40	0.389848	2.10871	0.000634556	0.00908801	0.00747033	3159	tags=70%, list=39%, signal=43%	ENSMUSG00000020894/ENSMUSG00000027273/ENSMUSG00000032549/ENSMUSG00000031840/ENSMUSG00000027993/ENSMUSG00000030704/ENSMUSG00000021700/ENSMUSG00000034868/ENSMUSG00000026878/ENSMUSG00000004771/ENSMUSG00000007815/ENSMUSG00000077450/ENSMUSG00000026879/ENSMUSG00000017291/ENSMUSG00000037736/ENSMUSG00000008859/ENSMUSG00000019790/ENSMUSG00000020671/ENSMUSG00000030795/ENSMUSG00000032536/ENSMUSG00000031202/…	28	0.7	2.12666	myosin binding (NES: 2.11)
GO:0031386	protein tag activity	12	0.599067	2.16552	0.000650601	0.00910841	0.0074871	2678	tags=92%, list=33%, signal=61%	ENSMUSG00000008348/ENSMUSG00000020265/ENSMUSG00000032905/ENSMUSG00000010376/ENSMUSG00000020460/ENSMUSG00000084786/ENSMUSG00000020738/ENSMUSG00000019505/ENSMUSG00000026021/ENSMUSG00000038274/ENSMUSG00000090137	11	0.916667	2.12569	protein tag activity (NES: 2.17)
GO:0055105	ubiquitin-protein transferase inhibitor activity	13	0.588953	2.17507	0.000679786	0.00941126	0.00773604	1989	tags=77%, list=25%, signal=58%	ENSMUSG00000024767/ENSMUSG00000059291/ENSMUSG00000061477/ENSMUSG00000041841/ENSMUSG00000058558/ENSMUSG00000071415/ENSMUSG00000063457/ENSMUSG00000028234/ENSMUSG00000029674/ENSMUSG00000028964	10	0.769231	2.11148	ubiquitin-protein transferase inhibitor activity (NES: 2.18)
GO:0005248	voltage-gated sodium channel activity	12	0.595107	2.1512	0.000710287	0.00972547	0.00799432	1754	tags=75%, list=22%, signal=59%	ENSMUSG00000034810/ENSMUSG00000046480/ENSMUSG00000023033/ENSMUSG00000021730/ENSMUSG00000075316/ENSMUSG00000070304/ENSMUSG00000064329/ENSMUSG00000034533/ENSMUSG00000034115	9	0.75	2.09722	voltage-gated sodium channel activity (NES: 2.15)
GO:0004521	RNA endonuclease activity	21	-0.398597	-2.41586	0.000730992	0.00990017	0.00813793	4823	tags=100%, list=60%, signal=40%	ENSMUSG00000022191/ENSMUSG00000041415/ENSMUSG00000001424/ENSMUSG00000028842/ENSMUSG00000047153/ENSMUSG00000060152/ENSMUSG00000038290/ENSMUSG00000056820/ENSMUSG00000023156/ENSMUSG00000093989/ENSMUSG00000022323/ENSMUSG00000032565/ENSMUSG00000039850/ENSMUSG00000054309/ENSMUSG00000028882/ENSMUSG00000024800/ENSMUSG00000025937/ENSMUSG00000020549/ENSMUSG00000024446/ENSMUSG00000042787	20	0.952381	2.08949	RNA endonuclease activity (NES: -2.42)
GO:1990948	ubiquitin ligase inhibitor activity	10	0.639566	2.15514	0.000845065	0.0113221	0.00930672	1839	tags=80%, list=23%, signal=62%	ENSMUSG00000059291/ENSMUSG00000061477/ENSMUSG00000041841/ENSMUSG00000058558/ENSMUSG00000071415/ENSMUSG00000063457/ENSMUSG00000028234/ENSMUSG00000029674	8	0.8	2.0312	ubiquitin ligase inhibitor activity (NES: 2.16)
GO:0003774	cytoskeletal motor activity	33	0.414995	2.15783	0.000898322	0.0119075	0.00978799	2067	tags=55%, list=26%, signal=41%	ENSMUSG00000022629/ENSMUSG00000018217/ENSMUSG00000006740/ENSMUSG00000063077/ENSMUSG00000026764/ENSMUSG00000074657/ENSMUSG00000014602/ENSMUSG00000032435/ENSMUSG00000034593/ENSMUSG00000018707/ENSMUSG00000090841/ENSMUSG00000029757/ENSMUSG00000018395/ENSMUSG00000021693/ENSMUSG00000020900/ENSMUSG00000039585/ENSMUSG00000020668/ENSMUSG00000022443	18	0.545455	2.00931	cytoskeletal motor activity (NES: 2.16)
GO:0008137	NADH dehydrogenase (ubiquinone) activity	16	0.5435	2.20561	0.000911073	0.0119494	0.00982242	2080	tags=75%, list=26%, signal=56%	ENSMUSG00000064341/ENSMUSG00000064363/ENSMUSG00000026260/ENSMUSG00000064345/ENSMUSG00000024099/ENSMUSG00000064368/ENSMUSG00000005510/ENSMUSG00000014294/ENSMUSG00000025968/ENSMUSG00000064367/ENSMUSG00000020153/ENSMUSG00000033938	12	0.75	2.00778	NADH dehydrogenase (ubiquinone) activity (NES: 2.21)
GO:0005391	P-type sodium:potassium-exchanging transporter activity	7	0.713353	2.08221	0.0010107	0.0127561	0.0104855	824	tags=71%, list=10%, signal=64%	ENSMUSG00000026576/ENSMUSG00000033161/ENSMUSG00000032412/ENSMUSG00000007097/ENSMUSG00000022742	5	0.714286	1.97941	P-type sodium:potassium-exchanging transporter activity (NES: 2.08)
GO:0008554	P-type sodium transporter activity	7	0.713353	2.08221	0.0010107	0.0127561	0.0104855	824	tags=71%, list=10%, signal=64%	ENSMUSG00000026576/ENSMUSG00000033161/ENSMUSG00000032412/ENSMUSG00000007097/ENSMUSG00000022742	5	0.714286	1.97941	P-type sodium transporter activity (NES: 2.08)
GO:0008556	P-type potassium transmembrane transporter activity	7	0.713353	2.08221	0.0010107	0.0127561	0.0104855	824	tags=71%, list=10%, signal=64%	ENSMUSG00000026576/ENSMUSG00000033161/ENSMUSG00000032412/ENSMUSG00000007097/ENSMUSG00000022742	5	0.714286	1.97941	P-type potassium transmembrane transporter activity (NES: 2.08)
GO:0001786	phosphatidylserine binding	34	0.395822	2.06499	0.00101352	0.0127561	0.0104855	1240	tags=44%, list=15%, signal=37%	ENSMUSG00000015656/ENSMUSG00000032231/ENSMUSG00000024261/ENSMUSG00000066551/ENSMUSG00000026452/ENSMUSG00000047261/ENSMUSG00000031451/ENSMUSG00000027712/ENSMUSG00000018340/ENSMUSG00000022377/ENSMUSG00000024743/ENSMUSG00000040111/ENSMUSG00000021814/ENSMUSG00000035864/ENSMUSG00000022212	15	0.441176	1.97941	phosphatidylserine binding (NES: 2.06)
GO:0017075	syntaxin-1 binding	17	0.53558	2.22016	0.00113743	0.0138945	0.0114212	1288	tags=59%, list=16%, signal=49%	ENSMUSG00000020894/ENSMUSG00000027273/ENSMUSG00000033615/ENSMUSG00000024261/ENSMUSG00000026797/ENSMUSG00000025867/ENSMUSG00000034187/ENSMUSG00000034593/ENSMUSG00000035864/ENSMUSG00000031144	10	0.588235	1.94229	syntaxin-1 binding (NES: 2.22)
GO:0042288	MHC class I protein binding	12	0.581796	2.10308	0.00111616	0.0138945	0.0114212	2846	tags=92%, list=36%, signal=59%	ENSMUSG00000001525/ENSMUSG00000028452/ENSMUSG00000025428/ENSMUSG00000025393/ENSMUSG00000046245/ENSMUSG00000027248/ENSMUSG00000061232/ENSMUSG00000073411/ENSMUSG00000002015/ENSMUSG00000041439/ENSMUSG00000022365	11	0.916667	1.94229	MHC class I protein binding (NES: 2.1)
GO:0015459	potassium channel regulator activity	37	0.39376	2.1012	0.00112879	0.0138945	0.0114212	2948	tags=68%, list=37%, signal=43%	ENSMUSG00000031748/ENSMUSG00000020849/ENSMUSG00000028931/ENSMUSG00000032826/ENSMUSG00000027030/ENSMUSG00000032216/ENSMUSG00000045962/ENSMUSG00000007656/ENSMUSG00000024589/ENSMUSG00000036815/ENSMUSG00000079056/ENSMUSG00000050556/ENSMUSG00000038619/ENSMUSG00000092083/ENSMUSG00000061576/ENSMUSG00000023092/ENSMUSG00000029053/ENSMUSG00000027827/ENSMUSG00000022770/ENSMUSG00000026021/ENSMUSG00000001729/…	25	0.675676	1.94229	potassium channel regulator activity (NES: 2.1)
GO:0022804	active transmembrane transporter activity	174	0.23869	1.83393	0.00122537	0.0148234	0.0121848	1967	tags=37%, list=25%, signal=29%	ENSMUSG00000064354/ENSMUSG00000024036/ENSMUSG00000064358/ENSMUSG00000026576/ENSMUSG00000064341/ENSMUSG00000029221/ENSMUSG00000031633/ENSMUSG00000064351/ENSMUSG00000041028/ENSMUSG00000061904/ENSMUSG00000064370/ENSMUSG00000064363/ENSMUSG00000033161/ENSMUSG00000019943/ENSMUSG00000026260/ENSMUSG00000033793/ENSMUSG00000037996/ENSMUSG00000025393/ENSMUSG00000032412/ENSMUSG00000007097/ENSMUSG00000006273/…	65	0.373563	1.91418	active transmembrane transporter activity (NES: 1.83)
GO:0004129	cytochrome-c oxidase activity	7	0.70639	2.06188	0.00128456	0.0153901	0.0126506	876	tags=71%, list=11%, signal=64%	ENSMUSG00000064354/ENSMUSG00000064358/ENSMUSG00000064351/ENSMUSG00000000088/ENSMUSG00000032330	5	0.714286	1.89789	cytochrome-c oxidase activity (NES: 2.06)
GO:0043008	ATP-dependent protein binding	8	0.668801	2.06694	0.00143206	0.0166762	0.0137078	555	tags=62%, list=7%, signal=58%	ENSMUSG00000023944/ENSMUSG00000034187/ENSMUSG00000079037/ENSMUSG00000034593/ENSMUSG00000000826	5	0.625	1.86303	ATP-dependent protein binding (NES: 2.07)
GO:0019855	calcium channel inhibitor activity	8	0.668774	2.06686	0.00143206	0.0166762	0.0137078	968	tags=62%, list=12%, signal=55%	ENSMUSG00000001175/ENSMUSG00000036438/ENSMUSG00000020849/ENSMUSG00000019370/ENSMUSG00000020635	5	0.625	1.86303	calcium channel inhibitor activity (NES: 2.07)
GO:0045504	dynein heavy chain binding	5	0.772255	1.97283	0.00143057	0.0166762	0.0137078	893	tags=80%, list=11%, signal=71%	ENSMUSG00000035770/ENSMUSG00000032435/ENSMUSG00000027012/ENSMUSG00000029757	4	0.8	1.86303	dynein heavy chain binding (NES: 1.97)
GO:0050839	cell adhesion molecule binding	149	0.243784	1.81589	0.00151541	0.0174833	0.0143712	1681	tags=34%, list=21%, signal=28%	ENSMUSG00000021057/ENSMUSG00000030342/ENSMUSG00000017466/ENSMUSG00000026131/ENSMUSG00000022812/ENSMUSG00000020458/ENSMUSG00000029304/ENSMUSG00000069601/ENSMUSG00000032011/ENSMUSG00000029838/ENSMUSG00000032518/ENSMUSG00000055447/ENSMUSG00000028249/ENSMUSG00000037852/ENSMUSG00000036585/ENSMUSG00000032076/ENSMUSG00000032336/ENSMUSG00000019820/ENSMUSG00000067336/ENSMUSG00000066551/ENSMUSG00000055022/…	51	0.342282	1.84251	cell adhesion molecule binding (NES: 1.82)
GO:0140313	molecular sequestering activity	36	0.388039	2.06414	0.00153725	0.0175726	0.0144446	1489	tags=44%, list=19%, signal=36%	ENSMUSG00000049775/ENSMUSG00000022285/ENSMUSG00000051391/ENSMUSG00000020849/ENSMUSG00000079523/ENSMUSG00000018326/ENSMUSG00000028249/ENSMUSG00000022037/ENSMUSG00000032679/ENSMUSG00000031010/ENSMUSG00000015837/ENSMUSG00000018293/ENSMUSG00000004040/ENSMUSG00000003161/ENSMUSG00000003814/ENSMUSG00000058756	16	0.444444	1.84029	molecular sequestering activity (NES: 2.06)
GO:0043531	ADP binding	24	0.448095	2.09724	0.00155885	0.0176575	0.0145144	3496	tags=83%, list=44%, signal=47%	ENSMUSG00000015656/ENSMUSG00000028452/ENSMUSG00000025428/ENSMUSG00000033161/ENSMUSG00000025393/ENSMUSG00000021794/ENSMUSG00000062070/ENSMUSG00000001774/ENSMUSG00000020900/ENSMUSG00000037601/ENSMUSG00000000631/ENSMUSG00000032294/ENSMUSG00000022443/ENSMUSG00000027765/ENSMUSG00000018042/ENSMUSG00000031432/ENSMUSG00000028944/ENSMUSG00000003099/ENSMUSG00000022412/ENSMUSG00000024030	20	0.833333	1.8382	ADP binding (NES: 2.1)
GO:0005544	calcium-dependent phospholipid binding	25	0.446711	2.10775	0.00162524	0.0182437	0.0149963	1427	tags=52%, list=18%, signal=43%	ENSMUSG00000068923/ENSMUSG00000032231/ENSMUSG00000024261/ENSMUSG00000028228/ENSMUSG00000026452/ENSMUSG00000027712/ENSMUSG00000018340/ENSMUSG00000024743/ENSMUSG00000029608/ENSMUSG00000021814/ENSMUSG00000035864/ENSMUSG00000022212/ENSMUSG00000061601	13	0.52	1.82402	calcium-dependent phospholipid binding (NES: 2.11)
GO:0005509	calcium ion binding	245	0.210411	1.68771	0.00164753	0.0183288	0.0150662	1438	tags=29%, list=18%, signal=24%	ENSMUSG00000001175/ENSMUSG00000022816/ENSMUSG00000058297/ENSMUSG00000033208/ENSMUSG00000036438/ENSMUSG00000001025/ENSMUSG00000018593/ENSMUSG00000019370/ENSMUSG00000026131/ENSMUSG00000055670/ENSMUSG00000041959/ENSMUSG00000020368/ENSMUSG00000032231/ENSMUSG00000029076/ENSMUSG00000024261/ENSMUSG00000090223/ENSMUSG00000034488/ENSMUSG00000051359/ENSMUSG00000025393/ENSMUSG00000036707/ENSMUSG00000030110/…	70	0.285714	1.822	calcium ion binding (NES: 1.69)
GO:0031698	beta-2 adrenergic receptor binding	7	0.694655	2.02763	0.00176927	0.019509	0.0160364	804	tags=71%, list=10%, signal=64%	ENSMUSG00000021057/ENSMUSG00000027523/ENSMUSG00000032601/ENSMUSG00000032216/ENSMUSG00000020349	5	0.714286	1.79489	beta-2 adrenergic receptor binding (NES: 2.03)
GO:0019887	protein kinase regulator activity	135	0.252921	1.85323	0.00179976	0.0196711	0.0161696	2355	tags=44%, list=29%, signal=31%	ENSMUSG00000023944/ENSMUSG00000001175/ENSMUSG00000018217/ENSMUSG00000036438/ENSMUSG00000020612/ENSMUSG00000019370/ENSMUSG00000018326/ENSMUSG00000063015/ENSMUSG00000047139/ENSMUSG00000002997/ENSMUSG00000021756/ENSMUSG00000021981/ENSMUSG00000031760/ENSMUSG00000066551/ENSMUSG00000007892/ENSMUSG00000036707/ENSMUSG00000032601/ENSMUSG00000062991/ENSMUSG00000090071/ENSMUSG00000004951/ENSMUSG00000032555/…	59	0.437037	1.7913	protein kinase regulator activity (NES: 1.85)
GO:0036402	proteasome-activating activity	6	0.74081	2.02373	0.00181615	0.0196776	0.016175	2079	tags=100%, list=26%, signal=74%	ENSMUSG00000020708/ENSMUSG00000021178/ENSMUSG00000028932/ENSMUSG00000021832/ENSMUSG00000030603/ENSMUSG00000002102	6	1	1.79116	proteasome-activating activity (NES: 2.02)
GO:0001664	G protein-coupled receptor binding	117	0.255653	1.8168	0.00201362	0.021629	0.017779	2662	tags=47%, list=33%, signal=32%	ENSMUSG00000021057/ENSMUSG00000015656/ENSMUSG00000001175/ENSMUSG00000027523/ENSMUSG00000029223/ENSMUSG00000031748/ENSMUSG00000036438/ENSMUSG00000030669/ENSMUSG00000019370/ENSMUSG00000024639/ENSMUSG00000028249/ENSMUSG00000020708/ENSMUSG00000004207/ENSMUSG00000032601/ENSMUSG00000034187/ENSMUSG00000032216/ENSMUSG00000079037/ENSMUSG00000032504/ENSMUSG00000052852/ENSMUSG00000040265/ENSMUSG00000028410/…	55	0.470085	1.75009	G protein-coupled receptor binding (NES: 1.82)
GO:0051021	GDP-dissociation inhibitor binding	7	0.686118	2.00271	0.00213623	0.0227499	0.0187004	1938	tags=86%, list=24%, signal=65%	ENSMUSG00000021270/ENSMUSG00000031840/ENSMUSG00000001847/ENSMUSG00000007815/ENSMUSG00000017831/ENSMUSG00000020671	6	0.857143	1.72815	GDP-dissociation inhibitor binding (NES: 2)
GO:0061134	peptidase regulator activity	68	0.301722	1.89543	0.00228116	0.0240876	0.0197999	2292	tags=49%, list=29%, signal=35%	ENSMUSG00000017466/ENSMUSG00000031996/ENSMUSG00000028452/ENSMUSG00000032231/ENSMUSG00000049313/ENSMUSG00000021190/ENSMUSG00000057666/ENSMUSG00000079037/ENSMUSG00000060147/ENSMUSG00000026193/ENSMUSG00000047557/ENSMUSG00000022892/ENSMUSG00000056222/ENSMUSG00000021585/ENSMUSG00000039278/ENSMUSG00000047228/ENSMUSG00000025980/ENSMUSG00000026031/ENSMUSG00000040850/ENSMUSG00000018909/ENSMUSG00000024381/…	33	0.485294	1.70334	peptidase regulator activity (NES: 1.9)
GO:0019003	GDP binding	63	0.309809	1.90272	0.00237753	0.0248941	0.020463	4309	tags=79%, list=54%, signal=37%	ENSMUSG00000032435/ENSMUSG00000026878/ENSMUSG00000020132/ENSMUSG00000047187/ENSMUSG00000030105/ENSMUSG00000007815/ENSMUSG00000029430/ENSMUSG00000048076/ENSMUSG00000079477/ENSMUSG00000052681/ENSMUSG00000073079/ENSMUSG00000028646/ENSMUSG00000077450/ENSMUSG00000017831/ENSMUSG00000073639/ENSMUSG00000000711/ENSMUSG00000026825/ENSMUSG00000027852/ENSMUSG00000037601/ENSMUSG00000008859/ENSMUSG00000028945/…	50	0.793651	1.68903	GDP binding (NES: 1.9)
GO:0043024	ribosomal small subunit binding	15	0.514116	2.03762	0.00240218	0.0249426	0.0205028	2247	tags=73%, list=28%, signal=53%	ENSMUSG00000035530/ENSMUSG00000006941/ENSMUSG00000037331/ENSMUSG00000039782/ENSMUSG00000000787/ENSMUSG00000018583/ENSMUSG00000057113/ENSMUSG00000058655/ENSMUSG00000037601/ENSMUSG00000024014/ENSMUSG00000040731	11	0.733333	1.68819	ribosomal small subunit binding (NES: 2.04)
GO:0016758	hexosyltransferase activity	77	-0.167076	-1.89172	0.00271371	0.0277154	0.022782	5233	tags=87%, list=65%, signal=30%	ENSMUSG00000034160/ENSMUSG00000039740/ENSMUSG00000032437/ENSMUSG00000032116/ENSMUSG00000063362/ENSMUSG00000004383/ENSMUSG00000032997/ENSMUSG00000042428/ENSMUSG00000000420/ENSMUSG00000043998/ENSMUSG00000003865/ENSMUSG00000027963/ENSMUSG00000059479/ENSMUSG00000034780/ENSMUSG00000032854/ENSMUSG00000036620/ENSMUSG00000051950/ENSMUSG00000019528/ENSMUSG00000046020/ENSMUSG00000034487/ENSMUSG00000034040/…	67	0.87013	1.64241	hexosyltransferase activity (NES: -1.89)
GO:0008097	5S rRNA binding	11	0.581309	2.0215	0.0027752	0.028113	0.0231089	1837	tags=73%, list=23%, signal=56%	ENSMUSG00000059291/ENSMUSG00000034994/ENSMUSG00000032399/ENSMUSG00000066551/ENSMUSG00000058558/ENSMUSG00000060036/ENSMUSG00000043716/ENSMUSG00000020184	8	0.727273	1.63622	5S rRNA binding (NES: 2.02)
GO:0051010	microtubule plus-end binding	17	0.512923	2.12624	0.00283999	0.0282721	0.0232396	2598	tags=76%, list=32%, signal=52%	ENSMUSG00000026131/ENSMUSG00000020745/ENSMUSG00000027479/ENSMUSG00000024277/ENSMUSG00000033392/ENSMUSG00000024059/ENSMUSG00000005871/ENSMUSG00000006095/ENSMUSG00000020271/ENSMUSG00000064302/ENSMUSG00000040549/ENSMUSG00000013921/ENSMUSG00000029166	13	0.764706	1.63377	microtubule plus-end binding (NES: 2.13)
GO:0045505	dynein intermediate chain binding	11	0.580396	2.01832	0.00287344	0.0282721	0.0232396	1623	tags=73%, list=20%, signal=58%	ENSMUSG00000020745/ENSMUSG00000020483/ENSMUSG00000009013/ENSMUSG00000031176/ENSMUSG00000018707/ENSMUSG00000047459/ENSMUSG00000029430/ENSMUSG00000045589	8	0.727273	1.63377	dynein intermediate chain binding (NES: 2.02)
GO:0061631	ubiquitin conjugating enzyme activity	27	0.413724	1.99943	0.00290009	0.0282721	0.0232396	2614	tags=67%, list=33%, signal=45%	ENSMUSG00000078578/ENSMUSG00000031667/ENSMUSG00000074781/ENSMUSG00000020390/ENSMUSG00000039159/ENSMUSG00000091896/ENSMUSG00000036241/ENSMUSG00000028277/ENSMUSG00000016308/ENSMUSG00000038965/ENSMUSG00000020802/ENSMUSG00000029203/ENSMUSG00000024073/ENSMUSG00000042572/ENSMUSG00000058317/ENSMUSG00000014349/ENSMUSG00000032307/ENSMUSG00000025939	18	0.666667	1.63377	ubiquitin conjugating enzyme activity (NES: 2)
GO:0010851	cyclase regulator activity	9	0.618629	1.99198	0.00288947	0.0282721	0.0232396	1990	tags=78%, list=25%, signal=59%	ENSMUSG00000001175/ENSMUSG00000027523/ENSMUSG00000036438/ENSMUSG00000019370/ENSMUSG00000062661/ENSMUSG00000040009/ENSMUSG00000057614	7	0.777778	1.63377	cyclase regulator activity (NES: 1.99)
GO:0022857	transmembrane transporter activity	413	0.179368	1.52134	0.00290436	0.0282721	0.0232396	4419	tags=64%, list=55%, signal=30%	ENSMUSG00000064354/ENSMUSG00000064357/ENSMUSG00000024036/ENSMUSG00000064358/ENSMUSG00000026576/ENSMUSG00000027273/ENSMUSG00000001025/ENSMUSG00000064341/ENSMUSG00000020843/ENSMUSG00000029221/ENSMUSG00000031633/ENSMUSG00000064351/ENSMUSG00000041028/ENSMUSG00000061904/ENSMUSG00000034566/ENSMUSG00000064370/ENSMUSG00000050856/ENSMUSG00000064363/ENSMUSG00000025428/ENSMUSG00000028931/ENSMUSG00000033161/…	265	0.641646	1.63377	transmembrane transporter activity (NES: 1.52)
GO:0042287	MHC protein binding	15	0.506788	2.00858	0.00300854	0.0288357	0.0237029	3588	tags=93%, list=45%, signal=52%	ENSMUSG00000001525/ENSMUSG00000028452/ENSMUSG00000025428/ENSMUSG00000025393/ENSMUSG00000046245/ENSMUSG00000027248/ENSMUSG00000061232/ENSMUSG00000073411/ENSMUSG00000002015/ENSMUSG00000041439/ENSMUSG00000022378/ENSMUSG00000022365/ENSMUSG00000037706/ENSMUSG00000067212	14	0.933333	1.6252	MHC protein binding (NES: 2.01)
GO:0035255	ionotropic glutamate receptor binding	36	0.368741	1.96148	0.00325337	0.0307098	0.0252434	2986	tags=64%, list=37%, signal=40%	ENSMUSG00000027523/ENSMUSG00000022812/ENSMUSG00000027254/ENSMUSG00000020368/ENSMUSG00000028249/ENSMUSG00000034187/ENSMUSG00000032216/ENSMUSG00000064345/ENSMUSG00000013663/ENSMUSG00000015837/ENSMUSG00000029126/ENSMUSG00000061981/ENSMUSG00000020886/ENSMUSG00000040811/ENSMUSG00000028969/ENSMUSG00000030795/ENSMUSG00000028136/ENSMUSG00000022770/ENSMUSG00000006932/ENSMUSG00000015120/ENSMUSG00000019146/…	23	0.638889	1.59785	ionotropic glutamate receptor binding (NES: 1.96)
GO:0008143	poly(A) binding	18	0.458916	1.95133	0.0032531	0.0307098	0.0252434	3734	tags=89%, list=47%, signal=48%	ENSMUSG00000039607/ENSMUSG00000022283/ENSMUSG00000028546/ENSMUSG00000026970/ENSMUSG00000039630/ENSMUSG00000037058/ENSMUSG00000000787/ENSMUSG00000022194/ENSMUSG00000029647/ENSMUSG00000023025/ENSMUSG00000037149/ENSMUSG00000029328/ENSMUSG00000045896/ENSMUSG00000021012/ENSMUSG00000028790/ENSMUSG00000032423	16	0.888889	1.59785	poly(A) binding (NES: 1.95)
GO:0048027	mRNA 5'-UTR binding	20	0.456347	2.0112	0.00334869	0.031372	0.0257877	2683	tags=70%, list=34%, signal=47%	ENSMUSG00000093674/ENSMUSG00000060938/ENSMUSG00000037331/ENSMUSG00000061477/ENSMUSG00000058558/ENSMUSG00000028081/ENSMUSG00000000787/ENSMUSG00000022234/ENSMUSG00000026234/ENSMUSG00000020900/ENSMUSG00000005506/ENSMUSG00000027770/ENSMUSG00000000838/ENSMUSG00000024608	14	0.7	1.58859	mRNA 5'-UTR binding (NES: 2.01)
GO:0016757	glycosyltransferase activity	106	-0.13888	-1.98052	0.00360716	0.0332928	0.0273666	4567	tags=77%, list=57%, signal=34%	ENSMUSG00000042428/ENSMUSG00000000420/ENSMUSG00000043998/ENSMUSG00000039611/ENSMUSG00000003865/ENSMUSG00000056091/ENSMUSG00000027963/ENSMUSG00000059479/ENSMUSG00000034780/ENSMUSG00000032854/ENSMUSG00000025237/ENSMUSG00000031749/ENSMUSG00000036620/ENSMUSG00000022885/ENSMUSG00000051950/ENSMUSG00000019528/ENSMUSG00000046020/ENSMUSG00000034487/ENSMUSG00000006589/ENSMUSG00000034040/ENSMUSG00000021978/…	82	0.773585	1.56278	glycosyltransferase activity (NES: -1.98)
GO:0010854	adenylate cyclase regulator activity	8	0.634238	1.96012	0.00359145	0.0332928	0.0273666	131	tags=50%, list=2%, signal=49%	ENSMUSG00000001175/ENSMUSG00000027523/ENSMUSG00000036438/ENSMUSG00000019370	4	0.5	1.56278	adenylate cyclase regulator activity (NES: 1.96)
GO:0050699	WW domain binding	11	0.571588	1.98769	0.00385579	0.0353258	0.0290378	2508	tags=82%, list=31%, signal=56%	ENSMUSG00000022995/ENSMUSG00000032657/ENSMUSG00000053253/ENSMUSG00000024425/ENSMUSG00000042712/ENSMUSG00000038400/ENSMUSG00000000346/ENSMUSG00000030216/ENSMUSG00000022791	9	0.818182	1.53704	WW domain binding (NES: 1.99)
GO:0043394	proteoglycan binding	19	0.454977	1.9805	0.00406859	0.0370033	0.0304167	746	tags=42%, list=9%, signal=38%	ENSMUSG00000002985/ENSMUSG00000021939/ENSMUSG00000029838/ENSMUSG00000028249/ENSMUSG00000021477/ENSMUSG00000013236/ENSMUSG00000026193/ENSMUSG00000022892	8	0.421053	1.51689	proteoglycan binding (NES: 1.98)
GO:0017080	sodium channel regulator activity	22	0.416619	1.89257	0.00469619	0.0424018	0.0348542	2284	tags=59%, list=29%, signal=42%	ENSMUSG00000018965/ENSMUSG00000069601/ENSMUSG00000059412/ENSMUSG00000032216/ENSMUSG00000053819/ENSMUSG00000046480/ENSMUSG00000031137/ENSMUSG00000024589/ENSMUSG00000036578/ENSMUSG00000070304/ENSMUSG00000019194/ENSMUSG00000022523/ENSMUSG00000057092	13	0.590909	1.45774	sodium channel regulator activity (NES: 1.89)
GO:0050786	RAGE receptor binding	5	0.724773	1.85153	0.00482723	0.0429623	0.035315	1319	tags=80%, list=16%, signal=67%	ENSMUSG00000033208/ENSMUSG00000066551/ENSMUSG00000022892/ENSMUSG00000042312	4	0.8	1.45204	RAGE receptor binding (NES: 1.85)
GO:0061650	ubiquitin-like protein conjugating enzyme activity	32	0.376694	1.93627	0.00507141	0.0448154	0.0368382	3254	tags=72%, list=41%, signal=43%	ENSMUSG00000078578/ENSMUSG00000031667/ENSMUSG00000074781/ENSMUSG00000020390/ENSMUSG00000039159/ENSMUSG00000091896/ENSMUSG00000036241/ENSMUSG00000028277/ENSMUSG00000016308/ENSMUSG00000038965/ENSMUSG00000020802/ENSMUSG00000029203/ENSMUSG00000024073/ENSMUSG00000042572/ENSMUSG00000005575/ENSMUSG00000058317/ENSMUSG00000014349/ENSMUSG00000032307/ENSMUSG00000025939/ENSMUSG00000015120/ENSMUSG00000022663/…	23	0.71875	1.4337	ubiquitin-like protein conjugating enzyme activity (NES: 1.94)
GO:0042043	neurexin family protein binding	8	0.612899	1.89417	0.00537542	0.0465123	0.0382331	2516	tags=88%, list=31%, signal=60%	ENSMUSG00000028249/ENSMUSG00000037852/ENSMUSG00000031302/ENSMUSG00000020886/ENSMUSG00000030616/ENSMUSG00000031012/ENSMUSG00000051790	7	0.875	1.41756	neurexin family protein binding (NES: 1.89)
GO:0004862	cAMP-dependent protein kinase inhibitor activity	8	0.612859	1.89405	0.00537542	0.0465123	0.0382331	890	tags=62%, list=11%, signal=56%	ENSMUSG00000020612/ENSMUSG00000002997/ENSMUSG00000032601/ENSMUSG00000025855/ENSMUSG00000027499	5	0.625	1.41756	cAMP-dependent protein kinase inhibitor activity (NES: 1.89)
GO:0008603	cAMP-dependent protein kinase regulator activity	8	0.612859	1.89405	0.00537542	0.0465123	0.0382331	890	tags=62%, list=11%, signal=56%	ENSMUSG00000020612/ENSMUSG00000002997/ENSMUSG00000032601/ENSMUSG00000025855/ENSMUSG00000027499	5	0.625	1.41756	cAMP-dependent protein kinase regulator activity (NES: 1.89)
GO:0043022	ribosome binding	79	0.268727	1.75925	0.00569938	0.0489754	0.0402577	4703	tags=80%, list=59%, signal=33%	ENSMUSG00000029223/ENSMUSG00000035530/ENSMUSG00000025586/ENSMUSG00000034994/ENSMUSG00000039001/ENSMUSG00000032518/ENSMUSG00000006941/ENSMUSG00000027642/ENSMUSG00000037331/ENSMUSG00000050192/ENSMUSG00000039782/ENSMUSG00000036371/ENSMUSG00000078812/ENSMUSG00000000787/ENSMUSG00000018583/ENSMUSG00000057113/ENSMUSG00000025920/ENSMUSG00000030869/ENSMUSG00000058655/ENSMUSG00000037601/ENSMUSG00000078622/…	63	0.797468	1.39515	ribosome binding (NES: 1.76)
GO:0043021	ribonucleoprotein complex binding	138	0.231905	1.70721	0.00575189	0.049088	0.0403503	3371	tags=56%, list=42%, signal=33%	ENSMUSG00000029223/ENSMUSG00000035530/ENSMUSG00000102252/ENSMUSG00000025586/ENSMUSG00000026667/ENSMUSG00000034994/ENSMUSG00000039001/ENSMUSG00000032518/ENSMUSG00000062997/ENSMUSG00000006941/ENSMUSG00000068823/ENSMUSG00000020255/ENSMUSG00000027642/ENSMUSG00000060636/ENSMUSG00000074698/ENSMUSG00000037331/ENSMUSG00000020719/ENSMUSG00000007892/ENSMUSG00000050192/ENSMUSG00000021546/ENSMUSG00000039630/…	77	0.557971	1.39415	ribonucleoprotein complex binding (NES: 1.71)

## Sheet: CC
ID	Description	setSize	enrichmentScore	NES	pvalue	p.adjust	qvalue	rank	leading_edge	core_enrichment	GeneCount	GeneRatio	logFDR	NES_Label
GO:0098803	respiratory chain complex	92	0.623831	4.26574	1e-10	2.69375e-09	1.8125e-09	2099	tags=84%, list=26%, signal=62%	ENSMUSG00000064354/ENSMUSG00000064357/ENSMUSG00000064358/ENSMUSG00000064341/ENSMUSG00000064351/ENSMUSG00000017778/ENSMUSG00000021290/ENSMUSG00000029632/ENSMUSG00000031231/ENSMUSG00000036751/ENSMUSG00000034566/ENSMUSG00000064370/ENSMUSG00000050856/ENSMUSG00000041697/ENSMUSG00000064363/ENSMUSG00000035885/ENSMUSG00000014313/ENSMUSG00000025428/ENSMUSG00000071528/ENSMUSG00000037152/ENSMUSG00000006057/…	77	0.836957	8.74172	respiratory chain complex (NES: 4.27)
GO:0043209	myelin sheath	195	0.509281	3.93251	1e-10	2.69375e-09	1.8125e-09	2389	tags=72%, list=30%, signal=52%	ENSMUSG00000029064/ENSMUSG00000029580/ENSMUSG00000022055/ENSMUSG00000021270/ENSMUSG00000022048/ENSMUSG00000015656/ENSMUSG00000001175/ENSMUSG00000022054/ENSMUSG00000020396/ENSMUSG00000018217/ENSMUSG00000029223/ENSMUSG00000051391/ENSMUSG00000031748/ENSMUSG00000026576/ENSMUSG00000023004/ENSMUSG00000036438/ENSMUSG00000027273/ENSMUSG00000020321/ENSMUSG00000031633/ENSMUSG00000047126/ENSMUSG00000041607/…	140	0.717949	8.74172	myelin sheath (NES: 3.93)
GO:0022625	cytosolic large ribosomal subunit	49	0.64843	3.82654	1e-10	2.69375e-09	1.8125e-09	1762	tags=82%, list=22%, signal=64%	ENSMUSG00000057322/ENSMUSG00000062328/ENSMUSG00000017404/ENSMUSG00000059291/ENSMUSG00000093674/ENSMUSG00000062997/ENSMUSG00000060938/ENSMUSG00000046330/ENSMUSG00000030432/ENSMUSG00000060636/ENSMUSG00000032399/ENSMUSG00000073702/ENSMUSG00000074129/ENSMUSG00000058546/ENSMUSG00000062006/ENSMUSG00000007892/ENSMUSG00000057841/ENSMUSG00000000740/ENSMUSG00000038900/ENSMUSG00000041453/ENSMUSG00000041841/…	40	0.816327	8.74172	cytosolic large ribosomal subunit (NES: 3.83)
GO:0022626	cytosolic ribosome	100	0.548227	3.82618	1e-10	2.69375e-09	1.8125e-09	1762	tags=69%, list=22%, signal=54%	ENSMUSG00000057322/ENSMUSG00000062328/ENSMUSG00000022548/ENSMUSG00000017404/ENSMUSG00000034892/ENSMUSG00000037742/ENSMUSG00000025290/ENSMUSG00000059291/ENSMUSG00000093674/ENSMUSG00000039001/ENSMUSG00000032518/ENSMUSG00000047675/ENSMUSG00000062997/ENSMUSG00000060938/ENSMUSG00000046330/ENSMUSG00000030432/ENSMUSG00000049517/ENSMUSG00000060636/ENSMUSG00000032399/ENSMUSG00000073702/ENSMUSG00000074129/…	69	0.69	8.74172	cytosolic ribosome (NES: 3.83)
GO:0030964	NADH dehydrogenase complex	44	0.596979	3.41897	1e-10	2.69375e-09	1.8125e-09	2099	tags=82%, list=26%, signal=61%	ENSMUSG00000064341/ENSMUSG00000029632/ENSMUSG00000064363/ENSMUSG00000037152/ENSMUSG00000035674/ENSMUSG00000026260/ENSMUSG00000113902/ENSMUSG00000028648/ENSMUSG00000064345/ENSMUSG00000023089/ENSMUSG00000022820/ENSMUSG00000024099/ENSMUSG00000024038/ENSMUSG00000025204/ENSMUSG00000036199/ENSMUSG00000026032/ENSMUSG00000064368/ENSMUSG00000005510/ENSMUSG00000014294/ENSMUSG00000027673/ENSMUSG00000041881/…	36	0.818182	8.74172	NADH dehydrogenase complex (NES: 3.42)
GO:0045271	respiratory chain complex I	44	0.596979	3.41897	1e-10	2.69375e-09	1.8125e-09	2099	tags=82%, list=26%, signal=61%	ENSMUSG00000064341/ENSMUSG00000029632/ENSMUSG00000064363/ENSMUSG00000037152/ENSMUSG00000035674/ENSMUSG00000026260/ENSMUSG00000113902/ENSMUSG00000028648/ENSMUSG00000064345/ENSMUSG00000023089/ENSMUSG00000022820/ENSMUSG00000024099/ENSMUSG00000024038/ENSMUSG00000025204/ENSMUSG00000036199/ENSMUSG00000026032/ENSMUSG00000064368/ENSMUSG00000005510/ENSMUSG00000014294/ENSMUSG00000027673/ENSMUSG00000041881/…	36	0.818182	8.74172	respiratory chain complex I (NES: 3.42)
GO:1902495	transmembrane transporter complex	247	0.417035	3.30935	1e-10	2.69375e-09	1.8125e-09	2100	tags=57%, list=26%, signal=43%	ENSMUSG00000001175/ENSMUSG00000064354/ENSMUSG00000064357/ENSMUSG00000064358/ENSMUSG00000020894/ENSMUSG00000026576/ENSMUSG00000036438/ENSMUSG00000027273/ENSMUSG00000064341/ENSMUSG00000064351/ENSMUSG00000017778/ENSMUSG00000019370/ENSMUSG00000021290/ENSMUSG00000029632/ENSMUSG00000031231/ENSMUSG00000036751/ENSMUSG00000034566/ENSMUSG00000064370/ENSMUSG00000050856/ENSMUSG00000041697/ENSMUSG00000059412/…	141	0.57085	8.74172	transmembrane transporter complex (NES: 3.31)
GO:1990351	transporter complex	260	0.409279	3.27607	1e-10	2.69375e-09	1.8125e-09	2100	tags=56%, list=26%, signal=43%	ENSMUSG00000001175/ENSMUSG00000064354/ENSMUSG00000064357/ENSMUSG00000064358/ENSMUSG00000020894/ENSMUSG00000026576/ENSMUSG00000036438/ENSMUSG00000027273/ENSMUSG00000064341/ENSMUSG00000064351/ENSMUSG00000017778/ENSMUSG00000019370/ENSMUSG00000021290/ENSMUSG00000029632/ENSMUSG00000031231/ENSMUSG00000036751/ENSMUSG00000034566/ENSMUSG00000032328/ENSMUSG00000064370/ENSMUSG00000050856/ENSMUSG00000041697/…	146	0.561538	8.74172	transporter complex (NES: 3.28)
GO:0045259	proton-transporting ATP synthase complex	18	0.780594	3.26	1e-10	2.69375e-09	1.8125e-09	1117	tags=89%, list=14%, signal=77%	ENSMUSG00000064357/ENSMUSG00000021290/ENSMUSG00000034566/ENSMUSG00000050856/ENSMUSG00000025428/ENSMUSG00000071528/ENSMUSG00000006057/ENSMUSG00000025393/ENSMUSG00000038690/ENSMUSG00000038717/ENSMUSG00000000563/ENSMUSG00000018770/ENSMUSG00000003072/ENSMUSG00000022956/ENSMUSG00000022890/ENSMUSG00000025781	16	0.888889	8.74172	proton-transporting ATP synthase complex (NES: 3.26)
GO:1904115	axon cytoplasm	51	0.544203	3.25126	1e-10	2.69375e-09	1.8125e-09	1555	tags=63%, list=19%, signal=51%	ENSMUSG00000022055/ENSMUSG00000022629/ENSMUSG00000029223/ENSMUSG00000006740/ENSMUSG00000063077/ENSMUSG00000026131/ENSMUSG00000027254/ENSMUSG00000020745/ENSMUSG00000026764/ENSMUSG00000074657/ENSMUSG00000022982/ENSMUSG00000026426/ENSMUSG00000014602/ENSMUSG00000009013/ENSMUSG00000020132/ENSMUSG00000018707/ENSMUSG00000004951/ENSMUSG00000021076/ENSMUSG00000001018/ENSMUSG00000029757/ENSMUSG00000030105/…	32	0.627451	8.74172	axon cytoplasm (NES: 3.25)
GO:0045277	respiratory chain complex IV	16	0.795371	3.21388	1e-10	2.69375e-09	1.8125e-09	979	tags=88%, list=12%, signal=77%	ENSMUSG00000064354/ENSMUSG00000064358/ENSMUSG00000064351/ENSMUSG00000017778/ENSMUSG00000029632/ENSMUSG00000031231/ENSMUSG00000036751/ENSMUSG00000041697/ENSMUSG00000035885/ENSMUSG00000014313/ENSMUSG00000031818/ENSMUSG00000000088/ENSMUSG00000032330/ENSMUSG00000061518	14	0.875	8.74172	respiratory chain complex IV (NES: 3.21)
GO:0005875	microtubule associated complex	60	0.51318	3.1733	1e-10	2.69375e-09	1.8125e-09	1668	tags=62%, list=21%, signal=49%	ENSMUSG00000052727/ENSMUSG00000022629/ENSMUSG00000035770/ENSMUSG00000020849/ENSMUSG00000006740/ENSMUSG00000021288/ENSMUSG00000063077/ENSMUSG00000027254/ENSMUSG00000020745/ENSMUSG00000026764/ENSMUSG00000074657/ENSMUSG00000020483/ENSMUSG00000014602/ENSMUSG00000032435/ENSMUSG00000027012/ENSMUSG00000009013/ENSMUSG00000031812/ENSMUSG00000031176/ENSMUSG00000018707/ENSMUSG00000015222/ENSMUSG00000015994/…	37	0.616667	8.74172	microtubule associated complex (NES: 3.17)
GO:0044304	main axon	63	0.495659	3.0886	1e-10	2.69375e-09	1.8125e-09	2389	tags=71%, list=30%, signal=51%	ENSMUSG00000052727/ENSMUSG00000020315/ENSMUSG00000024044/ENSMUSG00000041607/ENSMUSG00000027254/ENSMUSG00000069601/ENSMUSG00000032011/ENSMUSG00000028931/ENSMUSG00000018411/ENSMUSG00000032076/ENSMUSG00000000303/ENSMUSG00000015222/ENSMUSG00000053819/ENSMUSG00000022892/ENSMUSG00000057738/ENSMUSG00000056222/ENSMUSG00000039419/ENSMUSG00000031543/ENSMUSG00000023033/ENSMUSG00000024163/ENSMUSG00000075316/…	45	0.714286	8.74172	main axon (NES: 3.09)
GO:0030672	synaptic vesicle membrane	126	0.425806	3.08569	1e-10	2.69375e-09	1.8125e-09	1967	tags=57%, list=25%, signal=44%	ENSMUSG00000001175/ENSMUSG00000068923/ENSMUSG00000031748/ENSMUSG00000020894/ENSMUSG00000036438/ENSMUSG00000047126/ENSMUSG00000063077/ENSMUSG00000019370/ENSMUSG00000021687/ENSMUSG00000056296/ENSMUSG00000031840/ENSMUSG00000019943/ENSMUSG00000033793/ENSMUSG00000006273/ENSMUSG00000021700/ENSMUSG00000026452/ENSMUSG00000036062/ENSMUSG00000013236/ENSMUSG00000024479/ENSMUSG00000031447/ENSMUSG00000030337/…	72	0.571429	8.74172	synaptic vesicle membrane (NES: 3.09)
GO:0099501	exocytic vesicle membrane	126	0.425806	3.08569	1e-10	2.69375e-09	1.8125e-09	1967	tags=57%, list=25%, signal=44%	ENSMUSG00000001175/ENSMUSG00000068923/ENSMUSG00000031748/ENSMUSG00000020894/ENSMUSG00000036438/ENSMUSG00000047126/ENSMUSG00000063077/ENSMUSG00000019370/ENSMUSG00000021687/ENSMUSG00000056296/ENSMUSG00000031840/ENSMUSG00000019943/ENSMUSG00000033793/ENSMUSG00000006273/ENSMUSG00000021700/ENSMUSG00000026452/ENSMUSG00000036062/ENSMUSG00000013236/ENSMUSG00000024479/ENSMUSG00000031447/ENSMUSG00000030337/…	72	0.571429	8.74172	exocytic vesicle membrane (NES: 3.09)
GO:0070382	exocytic vesicle	206	0.382209	2.97385	1e-10	2.69375e-09	1.8125e-09	1989	tags=52%, list=25%, signal=40%	ENSMUSG00000015656/ENSMUSG00000001175/ENSMUSG00000068923/ENSMUSG00000031748/ENSMUSG00000020894/ENSMUSG00000036438/ENSMUSG00000027273/ENSMUSG00000024501/ENSMUSG00000047126/ENSMUSG00000063077/ENSMUSG00000019370/ENSMUSG00000057948/ENSMUSG00000021687/ENSMUSG00000056296/ENSMUSG00000031840/ENSMUSG00000024261/ENSMUSG00000019943/ENSMUSG00000026385/ENSMUSG00000030704/ENSMUSG00000020402/ENSMUSG00000014602/…	108	0.524272	8.74172	exocytic vesicle (NES: 2.97)
GO:0008021	synaptic vesicle	199	0.379615	2.94552	1e-10	2.69375e-09	1.8125e-09	2557	tags=60%, list=32%, signal=42%	ENSMUSG00000015656/ENSMUSG00000001175/ENSMUSG00000068923/ENSMUSG00000031748/ENSMUSG00000020894/ENSMUSG00000036438/ENSMUSG00000027273/ENSMUSG00000047126/ENSMUSG00000063077/ENSMUSG00000019370/ENSMUSG00000021687/ENSMUSG00000056296/ENSMUSG00000031840/ENSMUSG00000024261/ENSMUSG00000019943/ENSMUSG00000026385/ENSMUSG00000020402/ENSMUSG00000014602/ENSMUSG00000032076/ENSMUSG00000031760/ENSMUSG00000033793/…	119	0.59799	8.74172	synaptic vesicle (NES: 2.95)
GO:0098685	Schaffer collateral - CA1 synapse	108	0.415046	2.91775	1e-10	2.69375e-09	1.8125e-09	2911	tags=69%, list=36%, signal=44%	ENSMUSG00000029580/ENSMUSG00000022055/ENSMUSG00000022048/ENSMUSG00000001175/ENSMUSG00000068923/ENSMUSG00000020396/ENSMUSG00000028161/ENSMUSG00000036438/ENSMUSG00000038587/ENSMUSG00000019370/ENSMUSG00000022812/ENSMUSG00000028745/ENSMUSG00000020745/ENSMUSG00000029838/ENSMUSG00000033615/ENSMUSG00000024897/ENSMUSG00000032076/ENSMUSG00000032336/ENSMUSG00000006699/ENSMUSG00000027805/ENSMUSG00000062825/…	74	0.685185	8.74172	Schaffer collateral - CA1 synapse (NES: 2.92)
GO:0099503	secretory vesicle	331	0.347194	2.84332	1e-10	2.69375e-09	1.8125e-09	2636	tags=57%, list=33%, signal=40%	ENSMUSG00000015656/ENSMUSG00000001175/ENSMUSG00000068923/ENSMUSG00000061882/ENSMUSG00000031748/ENSMUSG00000020894/ENSMUSG00000036438/ENSMUSG00000027273/ENSMUSG00000030669/ENSMUSG00000018593/ENSMUSG00000024501/ENSMUSG00000047126/ENSMUSG00000063077/ENSMUSG00000019370/ENSMUSG00000057948/ENSMUSG00000021687/ENSMUSG00000022982/ENSMUSG00000056296/ENSMUSG00000031840/ENSMUSG00000024261/ENSMUSG00000037852/…	188	0.567976	8.74172	secretory vesicle (NES: 2.84)
GO:0098984	neuron to neuron synapse	367	0.338353	2.80376	1e-10	2.69375e-09	1.8125e-09	2783	tags=58%, list=35%, signal=39%	ENSMUSG00000021057/ENSMUSG00000052727/ENSMUSG00000022048/ENSMUSG00000015656/ENSMUSG00000022054/ENSMUSG00000068923/ENSMUSG00000057322/ENSMUSG00000022285/ENSMUSG00000020396/ENSMUSG00000018965/ENSMUSG00000039470/ENSMUSG00000020894/ENSMUSG00000030669/ENSMUSG00000020315/ENSMUSG00000032479/ENSMUSG00000024044/ENSMUSG00000021719/ENSMUSG00000024758/ENSMUSG00000026131/ENSMUSG00000022812/ENSMUSG00000028745/…	212	0.577657	8.74172	neuron to neuron synapse (NES: 2.8)
GO:0032279	asymmetric synapse	338	0.339432	2.78839	1e-10	2.69375e-09	1.8125e-09	2783	tags=58%, list=35%, signal=39%	ENSMUSG00000021057/ENSMUSG00000052727/ENSMUSG00000022048/ENSMUSG00000015656/ENSMUSG00000022054/ENSMUSG00000068923/ENSMUSG00000057322/ENSMUSG00000020396/ENSMUSG00000018965/ENSMUSG00000039470/ENSMUSG00000020894/ENSMUSG00000020315/ENSMUSG00000032479/ENSMUSG00000024044/ENSMUSG00000021719/ENSMUSG00000024758/ENSMUSG00000026131/ENSMUSG00000022812/ENSMUSG00000028745/ENSMUSG00000027254/ENSMUSG00000020458/…	196	0.579882	8.74172	asymmetric synapse (NES: 2.79)
GO:0005874	microtubule	249	0.350617	2.78626	1e-10	2.69375e-09	1.8125e-09	2598	tags=55%, list=32%, signal=39%	ENSMUSG00000052727/ENSMUSG00000022048/ENSMUSG00000015656/ENSMUSG00000022629/ENSMUSG00000001175/ENSMUSG00000062380/ENSMUSG00000041020/ENSMUSG00000074802/ENSMUSG00000035770/ENSMUSG00000023004/ENSMUSG00000036438/ENSMUSG00000001525/ENSMUSG00000002985/ENSMUSG00000042043/ENSMUSG00000006740/ENSMUSG00000047766/ENSMUSG00000032479/ENSMUSG00000021288/ENSMUSG00000014846/ENSMUSG00000047126/ENSMUSG00000063077/…	138	0.554217	8.74172	microtubule (NES: 2.79)
GO:0150034	distal axon	271	0.34657	2.78514	1e-10	2.69375e-09	1.8125e-09	2734	tags=57%, list=34%, signal=39%	ENSMUSG00000052727/ENSMUSG00000029580/ENSMUSG00000022055/ENSMUSG00000023944/ENSMUSG00000021270/ENSMUSG00000022048/ENSMUSG00000015656/ENSMUSG00000022629/ENSMUSG00000001175/ENSMUSG00000068923/ENSMUSG00000027500/ENSMUSG00000062380/ENSMUSG00000036438/ENSMUSG00000020849/ENSMUSG00000027273/ENSMUSG00000030669/ENSMUSG00000006740/ENSMUSG00000021288/ENSMUSG00000024501/ENSMUSG00000017466/ENSMUSG00000023064/…	154	0.568266	8.74172	distal axon (NES: 2.79)
GO:0043025	neuronal cell body	465	0.326913	2.7723	1e-10	2.69375e-09	1.8125e-09	2653	tags=54%, list=33%, signal=38%	ENSMUSG00000021057/ENSMUSG00000052727/ENSMUSG00000023944/ENSMUSG00000021270/ENSMUSG00000022048/ENSMUSG00000015656/ENSMUSG00000022054/ENSMUSG00000068923/ENSMUSG00000020396/ENSMUSG00000027523/ENSMUSG00000029223/ENSMUSG00000027500/ENSMUSG00000062380/ENSMUSG00000033208/ENSMUSG00000027273/ENSMUSG00000030669/ENSMUSG00000064341/ENSMUSG00000002985/ENSMUSG00000028367/ENSMUSG00000021288/ENSMUSG00000038587/…	251	0.539785	8.74172	neuronal cell body (NES: 2.77)
GO:0099081	supramolecular polymer	435	0.327849	2.76199	1e-10	2.69375e-09	1.8125e-09	2609	tags=53%, list=33%, signal=38%	ENSMUSG00000052727/ENSMUSG00000029580/ENSMUSG00000022055/ENSMUSG00000022048/ENSMUSG00000015656/ENSMUSG00000022629/ENSMUSG00000001175/ENSMUSG00000022054/ENSMUSG00000020396/ENSMUSG00000028161/ENSMUSG00000062380/ENSMUSG00000041020/ENSMUSG00000074802/ENSMUSG00000035770/ENSMUSG00000023004/ENSMUSG00000036438/ENSMUSG00000001525/ENSMUSG00000020315/ENSMUSG00000002985/ENSMUSG00000042043/ENSMUSG00000006740/…	231	0.531034	8.74172	supramolecular polymer (NES: 2.76)
GO:0099512	supramolecular fiber	435	0.327849	2.76199	1e-10	2.69375e-09	1.8125e-09	2609	tags=53%, list=33%, signal=38%	ENSMUSG00000052727/ENSMUSG00000029580/ENSMUSG00000022055/ENSMUSG00000022048/ENSMUSG00000015656/ENSMUSG00000022629/ENSMUSG00000001175/ENSMUSG00000022054/ENSMUSG00000020396/ENSMUSG00000028161/ENSMUSG00000062380/ENSMUSG00000041020/ENSMUSG00000074802/ENSMUSG00000035770/ENSMUSG00000023004/ENSMUSG00000036438/ENSMUSG00000001525/ENSMUSG00000020315/ENSMUSG00000002985/ENSMUSG00000042043/ENSMUSG00000006740/…	231	0.531034	8.74172	supramolecular fiber (NES: 2.76)
GO:0030658	transport vesicle membrane	172	0.364231	2.75398	1e-10	2.69375e-09	1.8125e-09	1993	tags=51%, list=25%, signal=39%	ENSMUSG00000001175/ENSMUSG00000068923/ENSMUSG00000031748/ENSMUSG00000020894/ENSMUSG00000036438/ENSMUSG00000047126/ENSMUSG00000022463/ENSMUSG00000063077/ENSMUSG00000019370/ENSMUSG00000032328/ENSMUSG00000021687/ENSMUSG00000056296/ENSMUSG00000055319/ENSMUSG00000031840/ENSMUSG00000049313/ENSMUSG00000037852/ENSMUSG00000019943/ENSMUSG00000020986/ENSMUSG00000033793/ENSMUSG00000006273/ENSMUSG00000027879/…	88	0.511628	8.74172	transport vesicle membrane (NES: 2.75)
GO:0014069	postsynaptic density	324	0.334228	2.73005	1e-10	2.69375e-09	1.8125e-09	3168	tags=63%, list=40%, signal=39%	ENSMUSG00000021057/ENSMUSG00000052727/ENSMUSG00000022048/ENSMUSG00000015656/ENSMUSG00000022054/ENSMUSG00000068923/ENSMUSG00000057322/ENSMUSG00000020396/ENSMUSG00000039470/ENSMUSG00000020894/ENSMUSG00000020315/ENSMUSG00000032479/ENSMUSG00000024044/ENSMUSG00000021719/ENSMUSG00000024758/ENSMUSG00000026131/ENSMUSG00000022812/ENSMUSG00000028745/ENSMUSG00000027254/ENSMUSG00000020458/ENSMUSG00000025586/…	203	0.626543	8.74172	postsynaptic density (NES: 2.73)
GO:0099572	postsynaptic specialization	348	0.328879	2.71092	1e-10	2.69375e-09	1.8125e-09	2783	tags=57%, list=35%, signal=39%	ENSMUSG00000021057/ENSMUSG00000052727/ENSMUSG00000022048/ENSMUSG00000015656/ENSMUSG00000022054/ENSMUSG00000068923/ENSMUSG00000057322/ENSMUSG00000022285/ENSMUSG00000020396/ENSMUSG00000039470/ENSMUSG00000020894/ENSMUSG00000020315/ENSMUSG00000032479/ENSMUSG00000024044/ENSMUSG00000021719/ENSMUSG00000024758/ENSMUSG00000026131/ENSMUSG00000022812/ENSMUSG00000028745/ENSMUSG00000027254/ENSMUSG00000020458/…	198	0.568966	8.74172	postsynaptic specialization (NES: 2.71)
GO:0099513	polymeric cytoskeletal fiber	338	0.327234	2.68819	1e-10	2.69375e-09	1.8125e-09	2134	tags=47%, list=27%, signal=36%	ENSMUSG00000052727/ENSMUSG00000029580/ENSMUSG00000022055/ENSMUSG00000022048/ENSMUSG00000015656/ENSMUSG00000022629/ENSMUSG00000001175/ENSMUSG00000022054/ENSMUSG00000020396/ENSMUSG00000062380/ENSMUSG00000041020/ENSMUSG00000074802/ENSMUSG00000035770/ENSMUSG00000023004/ENSMUSG00000036438/ENSMUSG00000001525/ENSMUSG00000002985/ENSMUSG00000042043/ENSMUSG00000006740/ENSMUSG00000047766/ENSMUSG00000032479/…	158	0.467456	8.74172	polymeric cytoskeletal fiber (NES: 2.69)
GO:0030427	site of polarized growth	178	0.350937	2.67453	1e-10	2.69375e-09	1.8125e-09	2727	tags=57%, list=34%, signal=39%	ENSMUSG00000052727/ENSMUSG00000022055/ENSMUSG00000023944/ENSMUSG00000021270/ENSMUSG00000022048/ENSMUSG00000022629/ENSMUSG00000001175/ENSMUSG00000027500/ENSMUSG00000062380/ENSMUSG00000036438/ENSMUSG00000020849/ENSMUSG00000027273/ENSMUSG00000006740/ENSMUSG00000021288/ENSMUSG00000024501/ENSMUSG00000017466/ENSMUSG00000019370/ENSMUSG00000022812/ENSMUSG00000020745/ENSMUSG00000020458/ENSMUSG00000025586/…	102	0.573034	8.74172	site of polarized growth (NES: 2.67)
GO:0030133	transport vesicle	279	0.328317	2.64392	1e-10	2.69375e-09	1.8125e-09	2836	tags=58%, list=35%, signal=39%	ENSMUSG00000015656/ENSMUSG00000001175/ENSMUSG00000068923/ENSMUSG00000027523/ENSMUSG00000031748/ENSMUSG00000020894/ENSMUSG00000036438/ENSMUSG00000027273/ENSMUSG00000024501/ENSMUSG00000047126/ENSMUSG00000022463/ENSMUSG00000063077/ENSMUSG00000019370/ENSMUSG00000057948/ENSMUSG00000032328/ENSMUSG00000021687/ENSMUSG00000056296/ENSMUSG00000055319/ENSMUSG00000031840/ENSMUSG00000049313/ENSMUSG00000024261/…	161	0.577061	8.74172	transport vesicle (NES: 2.64)
GO:0070069	cytochrome complex	27	0.666584	3.24758	1.23719e-10	3.23169e-09	2.17446e-09	1238	tags=74%, list=15%, signal=63%	ENSMUSG00000064354/ENSMUSG00000064358/ENSMUSG00000064351/ENSMUSG00000017778/ENSMUSG00000029632/ENSMUSG00000031231/ENSMUSG00000036751/ENSMUSG00000064370/ENSMUSG00000041697/ENSMUSG00000035885/ENSMUSG00000014313/ENSMUSG00000063882/ENSMUSG00000031818/ENSMUSG00000000088/ENSMUSG00000044894/ENSMUSG00000021520/ENSMUSG00000032330/ENSMUSG00000061518/ENSMUSG00000020163/ENSMUSG00000059534	20	0.740741	8.66265	cytochrome complex (NES: 3.25)
GO:0005840	ribosome	189	0.338562	2.60218	1.42197e-10	3.6051e-09	2.42571e-09	2128	tags=50%, list=27%, signal=37%	ENSMUSG00000057322/ENSMUSG00000062328/ENSMUSG00000022548/ENSMUSG00000017404/ENSMUSG00000034892/ENSMUSG00000020368/ENSMUSG00000037742/ENSMUSG00000025290/ENSMUSG00000059291/ENSMUSG00000028546/ENSMUSG00000034994/ENSMUSG00000093674/ENSMUSG00000039001/ENSMUSG00000032518/ENSMUSG00000047675/ENSMUSG00000062997/ENSMUSG00000060938/ENSMUSG00000046330/ENSMUSG00000030432/ENSMUSG00000037740/ENSMUSG00000049517/…	94	0.497354	8.61516	ribosome (NES: 2.6)
GO:0044391	ribosomal subunit	150	0.365328	2.72057	2.7875e-10	6.86521e-09	4.61928e-09	2128	tags=53%, list=27%, signal=39%	ENSMUSG00000057322/ENSMUSG00000062328/ENSMUSG00000017404/ENSMUSG00000034892/ENSMUSG00000025290/ENSMUSG00000059291/ENSMUSG00000093674/ENSMUSG00000039001/ENSMUSG00000032518/ENSMUSG00000047675/ENSMUSG00000062997/ENSMUSG00000060938/ENSMUSG00000046330/ENSMUSG00000030432/ENSMUSG00000037740/ENSMUSG00000049517/ENSMUSG00000060636/ENSMUSG00000032399/ENSMUSG00000106918/ENSMUSG00000073702/ENSMUSG00000074129/…	79	0.526667	8.33543	ribosomal subunit (NES: 2.72)
GO:0030426	growth cone	173	0.351472	2.65692	3.72894e-10	8.92874e-09	6.00774e-09	2727	tags=57%, list=34%, signal=39%	ENSMUSG00000052727/ENSMUSG00000022055/ENSMUSG00000023944/ENSMUSG00000021270/ENSMUSG00000022048/ENSMUSG00000022629/ENSMUSG00000001175/ENSMUSG00000027500/ENSMUSG00000062380/ENSMUSG00000036438/ENSMUSG00000020849/ENSMUSG00000027273/ENSMUSG00000006740/ENSMUSG00000021288/ENSMUSG00000024501/ENSMUSG00000017466/ENSMUSG00000019370/ENSMUSG00000022812/ENSMUSG00000020745/ENSMUSG00000020458/ENSMUSG00000025586/…	99	0.572254	8.22129	growth cone (NES: 2.66)
GO:1990204	oxidoreductase complex	80	0.45077	2.98447	4.8813e-10	1.13721e-08	7.65176e-09	2309	tags=66%, list=29%, signal=48%	ENSMUSG00000064341/ENSMUSG00000029632/ENSMUSG00000064363/ENSMUSG00000037152/ENSMUSG00000035674/ENSMUSG00000022292/ENSMUSG00000026260/ENSMUSG00000113902/ENSMUSG00000028648/ENSMUSG00000020456/ENSMUSG00000063229/ENSMUSG00000064345/ENSMUSG00000023089/ENSMUSG00000022820/ENSMUSG00000024099/ENSMUSG00000001847/ENSMUSG00000024038/ENSMUSG00000025204/ENSMUSG00000030246/ENSMUSG00000036199/ENSMUSG00000026032/…	53	0.6625	8.11624	oxidoreductase complex (NES: 2.98)
GO:0032838	plasma membrane bounded cell projection cytoplasm	131	0.373554	2.73008	7.75593e-10	1.75937e-08	1.1838e-08	1555	tags=45%, list=19%, signal=37%	ENSMUSG00000022055/ENSMUSG00000022629/ENSMUSG00000029223/ENSMUSG00000020612/ENSMUSG00000006740/ENSMUSG00000063077/ENSMUSG00000026131/ENSMUSG00000027254/ENSMUSG00000020745/ENSMUSG00000020368/ENSMUSG00000026764/ENSMUSG00000074657/ENSMUSG00000022982/ENSMUSG00000072235/ENSMUSG00000026667/ENSMUSG00000026426/ENSMUSG00000018411/ENSMUSG00000014602/ENSMUSG00000036752/ENSMUSG00000027012/ENSMUSG00000032601/…	59	0.450382	7.92672	plasma membrane bounded cell projection cytoplasm (NES: 2.73)
GO:0016469	proton-transporting two-sector ATPase complex	39	0.574649	3.14977	1.004e-09	2.2191e-08	1.49313e-08	2440	tags=82%, list=30%, signal=57%	ENSMUSG00000064357/ENSMUSG00000021290/ENSMUSG00000034566/ENSMUSG00000050856/ENSMUSG00000025428/ENSMUSG00000071528/ENSMUSG00000006057/ENSMUSG00000033793/ENSMUSG00000025393/ENSMUSG00000006273/ENSMUSG00000038690/ENSMUSG00000038717/ENSMUSG00000000563/ENSMUSG00000019210/ENSMUSG00000018770/ENSMUSG00000003072/ENSMUSG00000022956/ENSMUSG00000022890/ENSMUSG00000052459/ENSMUSG00000021114/ENSMUSG00000025781/…	32	0.820513	7.8259	proton-transporting two-sector ATPase complex (NES: 3.15)
GO:0120111	neuron projection cytoplasm	85	0.433385	2.9121	1.32431e-09	2.85389e-08	1.92025e-08	1555	tags=52%, list=19%, signal=42%	ENSMUSG00000022055/ENSMUSG00000022629/ENSMUSG00000029223/ENSMUSG00000006740/ENSMUSG00000063077/ENSMUSG00000026131/ENSMUSG00000027254/ENSMUSG00000020745/ENSMUSG00000020368/ENSMUSG00000026764/ENSMUSG00000074657/ENSMUSG00000022982/ENSMUSG00000026667/ENSMUSG00000026426/ENSMUSG00000014602/ENSMUSG00000030161/ENSMUSG00000009013/ENSMUSG00000033352/ENSMUSG00000020132/ENSMUSG00000018707/ENSMUSG00000015222/…	44	0.517647	7.71664	neuron projection cytoplasm (NES: 2.91)
GO:0099568	cytoplasmic region	153	0.348259	2.60352	2.83818e-09	5.9671e-08	4.01499e-08	2642	tags=57%, list=33%, signal=39%	ENSMUSG00000022055/ENSMUSG00000022629/ENSMUSG00000029223/ENSMUSG00000020612/ENSMUSG00000006740/ENSMUSG00000063077/ENSMUSG00000026131/ENSMUSG00000027254/ENSMUSG00000020745/ENSMUSG00000020368/ENSMUSG00000026764/ENSMUSG00000074657/ENSMUSG00000022982/ENSMUSG00000072235/ENSMUSG00000026667/ENSMUSG00000026426/ENSMUSG00000018411/ENSMUSG00000026797/ENSMUSG00000014602/ENSMUSG00000037373/ENSMUSG00000036752/…	87	0.568627	7.39632	cytoplasmic region (NES: 2.6)
GO:0030141	secretory granule	178	0.326178	2.48584	7.43425e-09	1.52579e-07	1.02663e-07	2773	tags=57%, list=35%, signal=38%	ENSMUSG00000061882/ENSMUSG00000020894/ENSMUSG00000030669/ENSMUSG00000018593/ENSMUSG00000057948/ENSMUSG00000021687/ENSMUSG00000022982/ENSMUSG00000031840/ENSMUSG00000024261/ENSMUSG00000037852/ENSMUSG00000030704/ENSMUSG00000026797/ENSMUSG00000014602/ENSMUSG00000021477/ENSMUSG00000006699/ENSMUSG00000001506/ENSMUSG00000009013/ENSMUSG00000026452/ENSMUSG00000005469/ENSMUSG00000022037/ENSMUSG00000016534/…	101	0.567416	6.98858	secretory granule (NES: 2.49)
GO:0034703	cation channel complex	109	0.378576	2.6655	9.43965e-09	1.89232e-07	1.27326e-07	2036	tags=52%, list=25%, signal=40%	ENSMUSG00000001175/ENSMUSG00000064357/ENSMUSG00000020894/ENSMUSG00000036438/ENSMUSG00000027273/ENSMUSG00000019370/ENSMUSG00000021290/ENSMUSG00000034566/ENSMUSG00000050856/ENSMUSG00000025428/ENSMUSG00000028931/ENSMUSG00000071528/ENSMUSG00000022452/ENSMUSG00000032966/ENSMUSG00000006057/ENSMUSG00000034810/ENSMUSG00000025393/ENSMUSG00000061603/ENSMUSG00000038690/ENSMUSG00000038717/ENSMUSG00000000563/…	57	0.522936	6.89508	cation channel complex (NES: 2.67)
GO:0022627	cytosolic small ribosomal subunit	34	0.568616	2.98349	3.42915e-08	6.71801e-07	4.52024e-07	3126	tags=94%, list=39%, signal=58%	ENSMUSG00000034892/ENSMUSG00000025290/ENSMUSG00000039001/ENSMUSG00000032518/ENSMUSG00000047675/ENSMUSG00000049517/ENSMUSG00000061477/ENSMUSG00000028495/ENSMUSG00000009927/ENSMUSG00000067288/ENSMUSG00000028081/ENSMUSG00000031320/ENSMUSG00000008683/ENSMUSG00000063457/ENSMUSG00000052146/ENSMUSG00000030744/ENSMUSG00000003429/ENSMUSG00000000787/ENSMUSG00000028234/ENSMUSG00000040952/ENSMUSG00000012848/…	32	0.941176	6.34484	cytosolic small ribosomal subunit (NES: 2.98)
GO:0043204	perikaryon	125	0.355642	2.57434	3.80176e-08	7.12417e-07	4.79352e-07	2305	tags=54%, list=29%, signal=39%	ENSMUSG00000052727/ENSMUSG00000015656/ENSMUSG00000022054/ENSMUSG00000068923/ENSMUSG00000020396/ENSMUSG00000021719/ENSMUSG00000023484/ENSMUSG00000036745/ENSMUSG00000074657/ENSMUSG00000004267/ENSMUSG00000028546/ENSMUSG00000033615/ENSMUSG00000025576/ENSMUSG00000029291/ENSMUSG00000037852/ENSMUSG00000026833/ENSMUSG00000021477/ENSMUSG00000024122/ENSMUSG00000025867/ENSMUSG00000022037/ENSMUSG00000033352/…	67	0.536	6.31935	perikaryon (NES: 2.57)
GO:0044306	neuron projection terminus	130	0.346226	2.52922	3.80176e-08	7.12417e-07	4.79352e-07	2060	tags=48%, list=26%, signal=37%	ENSMUSG00000029580/ENSMUSG00000022048/ENSMUSG00000015656/ENSMUSG00000001175/ENSMUSG00000068923/ENSMUSG00000029223/ENSMUSG00000020894/ENSMUSG00000036438/ENSMUSG00000030669/ENSMUSG00000023064/ENSMUSG00000019370/ENSMUSG00000023484/ENSMUSG00000028931/ENSMUSG00000033615/ENSMUSG00000031840/ENSMUSG00000060938/ENSMUSG00000024261/ENSMUSG00000032966/ENSMUSG00000027805/ENSMUSG00000025867/ENSMUSG00000000303/…	63	0.484615	6.31935	neuron projection terminus (NES: 2.53)
GO:0099524	postsynaptic cytosol	45	0.49734	2.88007	5.41728e-08	9.93552e-07	6.68515e-07	2773	tags=78%, list=35%, signal=51%	ENSMUSG00000001175/ENSMUSG00000020894/ENSMUSG00000036438/ENSMUSG00000006740/ENSMUSG00000019370/ENSMUSG00000026764/ENSMUSG00000074657/ENSMUSG00000024639/ENSMUSG00000032216/ENSMUSG00000013663/ENSMUSG00000027533/ENSMUSG00000053819/ENSMUSG00000062661/ENSMUSG00000021820/ENSMUSG00000020265/ENSMUSG00000035864/ENSMUSG00000004980/ENSMUSG00000028156/ENSMUSG00000025326/ENSMUSG00000022772/ENSMUSG00000030795/…	35	0.777778	6.17489	postsynaptic cytosol (NES: 2.88)
GO:0098857	membrane microdomain	164	0.316551	2.38445	7.20503e-08	1.2939e-06	8.70608e-07	1131	tags=34%, list=14%, signal=30%	ENSMUSG00000021057/ENSMUSG00000029580/ENSMUSG00000026576/ENSMUSG00000023004/ENSMUSG00000001525/ENSMUSG00000020612/ENSMUSG00000031633/ENSMUSG00000041959/ENSMUSG00000063065/ENSMUSG00000021939/ENSMUSG00000032011/ENSMUSG00000072235/ENSMUSG00000047139/ENSMUSG00000004267/ENSMUSG00000025428/ENSMUSG00000024639/ENSMUSG00000032231/ENSMUSG00000033161/ENSMUSG00000028249/ENSMUSG00000021756/ENSMUSG00000018411/…	56	0.341463	6.06018	membrane microdomain (NES: 2.38)
GO:0045121	membrane raft	163	0.318755	2.39902	1.10988e-07	1.95248e-06	1.31374e-06	1131	tags=34%, list=14%, signal=30%	ENSMUSG00000021057/ENSMUSG00000029580/ENSMUSG00000026576/ENSMUSG00000023004/ENSMUSG00000001525/ENSMUSG00000020612/ENSMUSG00000031633/ENSMUSG00000041959/ENSMUSG00000063065/ENSMUSG00000021939/ENSMUSG00000032011/ENSMUSG00000072235/ENSMUSG00000047139/ENSMUSG00000004267/ENSMUSG00000025428/ENSMUSG00000024639/ENSMUSG00000032231/ENSMUSG00000033161/ENSMUSG00000028249/ENSMUSG00000021756/ENSMUSG00000018411/…	56	0.343558	5.88149	membrane raft (NES: 2.4)
GO:0099522	cytosolic region	67	0.423169	2.68295	1.16728e-07	2.01239e-06	1.35404e-06	2845	tags=70%, list=36%, signal=46%	ENSMUSG00000001175/ENSMUSG00000020894/ENSMUSG00000036438/ENSMUSG00000006740/ENSMUSG00000019370/ENSMUSG00000026764/ENSMUSG00000074657/ENSMUSG00000024639/ENSMUSG00000026797/ENSMUSG00000045038/ENSMUSG00000032216/ENSMUSG00000013663/ENSMUSG00000027533/ENSMUSG00000053819/ENSMUSG00000062661/ENSMUSG00000021820/ENSMUSG00000050965/ENSMUSG00000015291/ENSMUSG00000020265/ENSMUSG00000035864/ENSMUSG00000020358/…	47	0.701493	5.86837	cytosolic region (NES: 2.68)
GO:0042383	sarcolemma	90	0.373928	2.5504	3.64516e-07	6.11097e-06	4.11179e-06	2074	tags=52%, list=26%, signal=39%	ENSMUSG00000027523/ENSMUSG00000028161/ENSMUSG00000026576/ENSMUSG00000047126/ENSMUSG00000026131/ENSMUSG00000021939/ENSMUSG00000069601/ENSMUSG00000032231/ENSMUSG00000033161/ENSMUSG00000032826/ENSMUSG00000069833/ENSMUSG00000019820/ENSMUSG00000007097/ENSMUSG00000032601/ENSMUSG00000045038/ENSMUSG00000031447/ENSMUSG00000061603/ENSMUSG00000032679/ENSMUSG00000027712/ENSMUSG00000023175/ENSMUSG00000021816/…	47	0.522222	5.38597	sarcolemma (NES: 2.55)
GO:0043679	axon terminus	117	0.347233	2.4873	3.68643e-07	6.11097e-06	4.11179e-06	2060	tags=49%, list=26%, signal=37%	ENSMUSG00000029580/ENSMUSG00000022048/ENSMUSG00000015656/ENSMUSG00000001175/ENSMUSG00000068923/ENSMUSG00000036438/ENSMUSG00000030669/ENSMUSG00000023064/ENSMUSG00000019370/ENSMUSG00000023484/ENSMUSG00000028931/ENSMUSG00000033615/ENSMUSG00000031840/ENSMUSG00000060938/ENSMUSG00000032966/ENSMUSG00000027805/ENSMUSG00000025867/ENSMUSG00000000303/ENSMUSG00000034187/ENSMUSG00000062825/ENSMUSG00000031391/…	57	0.487179	5.38597	axon terminus (NES: 2.49)
GO:0034702	monoatomic ion channel complex	146	0.316537	2.34562	4.01526e-07	6.53048e-06	4.39406e-06	2036	tags=46%, list=25%, signal=35%	ENSMUSG00000001175/ENSMUSG00000064357/ENSMUSG00000020894/ENSMUSG00000036438/ENSMUSG00000027273/ENSMUSG00000019370/ENSMUSG00000021290/ENSMUSG00000034566/ENSMUSG00000050856/ENSMUSG00000025428/ENSMUSG00000028931/ENSMUSG00000039114/ENSMUSG00000071528/ENSMUSG00000022452/ENSMUSG00000032966/ENSMUSG00000026833/ENSMUSG00000006057/ENSMUSG00000034810/ENSMUSG00000025393/ENSMUSG00000061603/ENSMUSG00000028020/…	67	0.458904	5.35713	monoatomic ion channel complex (NES: 2.35)
GO:0014704	intercalated disc	36	0.525506	2.80966	4.29205e-07	6.85139e-06	4.60998e-06	2192	tags=72%, list=27%, signal=53%	ENSMUSG00000018965/ENSMUSG00000026576/ENSMUSG00000026131/ENSMUSG00000028745/ENSMUSG00000069601/ENSMUSG00000033161/ENSMUSG00000032826/ENSMUSG00000062373/ENSMUSG00000007097/ENSMUSG00000061603/ENSMUSG00000027712/ENSMUSG00000018340/ENSMUSG00000053819/ENSMUSG00000057738/ENSMUSG00000046480/ENSMUSG00000031137/ENSMUSG00000050965/ENSMUSG00000029467/ENSMUSG00000025809/ENSMUSG00000001552/ENSMUSG00000064329/…	26	0.722222	5.3363	intercalated disc (NES: 2.81)
GO:0070062	extracellular exosome	41	0.480561	2.68453	5.76491e-07	9.03518e-06	6.07936e-06	1661	tags=59%, list=21%, signal=47%	ENSMUSG00000015656/ENSMUSG00000002985/ENSMUSG00000030342/ENSMUSG00000030695/ENSMUSG00000032231/ENSMUSG00000055447/ENSMUSG00000028249/ENSMUSG00000069833/ENSMUSG00000014402/ENSMUSG00000062825/ENSMUSG00000016534/ENSMUSG00000032504/ENSMUSG00000028041/ENSMUSG00000004771/ENSMUSG00000026193/ENSMUSG00000028639/ENSMUSG00000042364/ENSMUSG00000029777/ENSMUSG00000020361/ENSMUSG00000003161/ENSMUSG00000004980/…	24	0.585366	5.21614	extracellular exosome (NES: 2.68)
GO:0015934	large ribosomal subunit	95	0.364495	2.50477	9.13945e-07	1.40682e-05	9.46585e-06	1669	tags=46%, list=21%, signal=37%	ENSMUSG00000057322/ENSMUSG00000062328/ENSMUSG00000017404/ENSMUSG00000059291/ENSMUSG00000093674/ENSMUSG00000062997/ENSMUSG00000060938/ENSMUSG00000046330/ENSMUSG00000030432/ENSMUSG00000060636/ENSMUSG00000032399/ENSMUSG00000106918/ENSMUSG00000073702/ENSMUSG00000074129/ENSMUSG00000058546/ENSMUSG00000062006/ENSMUSG00000007892/ENSMUSG00000057841/ENSMUSG00000000740/ENSMUSG00000038900/ENSMUSG00000022370/…	44	0.463158	5.02384	large ribosomal subunit (NES: 2.5)
GO:0043292	contractile muscle fiber	111	0.329106	2.32668	1.99362e-06	3.01491e-05	2.0286e-05	2936	tags=59%, list=37%, signal=38%	ENSMUSG00000001175/ENSMUSG00000028161/ENSMUSG00000036438/ENSMUSG00000020315/ENSMUSG00000062328/ENSMUSG00000019370/ENSMUSG00000026131/ENSMUSG00000028745/ENSMUSG00000030695/ENSMUSG00000069601/ENSMUSG00000022438/ENSMUSG00000032826/ENSMUSG00000026817/ENSMUSG00000032966/ENSMUSG00000026385/ENSMUSG00000032399/ENSMUSG00000032199/ENSMUSG00000069833/ENSMUSG00000036707/ENSMUSG00000062825/ENSMUSG00000032186/…	66	0.594595	4.6928	contractile muscle fiber (NES: 2.33)
GO:0043230	extracellular organelle	48	0.448483	2.63158	3.41728e-06	4.9095e-05	3.30338e-05	1661	tags=54%, list=21%, signal=43%	ENSMUSG00000015656/ENSMUSG00000002985/ENSMUSG00000030342/ENSMUSG00000030695/ENSMUSG00000032231/ENSMUSG00000055447/ENSMUSG00000028249/ENSMUSG00000024261/ENSMUSG00000069833/ENSMUSG00000014402/ENSMUSG00000062825/ENSMUSG00000016534/ENSMUSG00000032504/ENSMUSG00000028041/ENSMUSG00000004771/ENSMUSG00000026193/ENSMUSG00000028639/ENSMUSG00000001018/ENSMUSG00000042364/ENSMUSG00000029777/ENSMUSG00000020361/…	26	0.541667	4.48104	extracellular organelle (NES: 2.63)
GO:0065010	extracellular membrane-bounded organelle	48	0.448483	2.63158	3.41728e-06	4.9095e-05	3.30338e-05	1661	tags=54%, list=21%, signal=43%	ENSMUSG00000015656/ENSMUSG00000002985/ENSMUSG00000030342/ENSMUSG00000030695/ENSMUSG00000032231/ENSMUSG00000055447/ENSMUSG00000028249/ENSMUSG00000024261/ENSMUSG00000069833/ENSMUSG00000014402/ENSMUSG00000062825/ENSMUSG00000016534/ENSMUSG00000032504/ENSMUSG00000028041/ENSMUSG00000004771/ENSMUSG00000026193/ENSMUSG00000028639/ENSMUSG00000001018/ENSMUSG00000042364/ENSMUSG00000029777/ENSMUSG00000020361/…	26	0.541667	4.48104	extracellular membrane-bounded organelle (NES: 2.63)
GO:1903561	extracellular vesicle	48	0.448483	2.63158	3.41728e-06	4.9095e-05	3.30338e-05	1661	tags=54%, list=21%, signal=43%	ENSMUSG00000015656/ENSMUSG00000002985/ENSMUSG00000030342/ENSMUSG00000030695/ENSMUSG00000032231/ENSMUSG00000055447/ENSMUSG00000028249/ENSMUSG00000024261/ENSMUSG00000069833/ENSMUSG00000014402/ENSMUSG00000062825/ENSMUSG00000016534/ENSMUSG00000032504/ENSMUSG00000028041/ENSMUSG00000004771/ENSMUSG00000026193/ENSMUSG00000028639/ENSMUSG00000001018/ENSMUSG00000042364/ENSMUSG00000029777/ENSMUSG00000020361/…	26	0.541667	4.48104	extracellular vesicle (NES: 2.63)
GO:0030665	clathrin-coated vesicle membrane	54	0.418155	2.53382	3.80807e-06	5.29445e-05	3.56239e-05	2832	tags=70%, list=35%, signal=46%	ENSMUSG00000068923/ENSMUSG00000020894/ENSMUSG00000047126/ENSMUSG00000031840/ENSMUSG00000033793/ENSMUSG00000006273/ENSMUSG00000000826/ENSMUSG00000019210/ENSMUSG00000028552/ENSMUSG00000022841/ENSMUSG00000002957/ENSMUSG00000033419/ENSMUSG00000052459/ENSMUSG00000021114/ENSMUSG00000033379/ENSMUSG00000047547/ENSMUSG00000028478/ENSMUSG00000031144/ENSMUSG00000034940/ENSMUSG00000030327/ENSMUSG00000035152/…	38	0.703704	4.44826	clathrin-coated vesicle membrane (NES: 2.53)
GO:0044309	neuron spine	145	0.298556	2.20961	3.77885e-06	5.29445e-05	3.56239e-05	2676	tags=52%, list=33%, signal=36%	ENSMUSG00000021057/ENSMUSG00000052727/ENSMUSG00000015656/ENSMUSG00000068923/ENSMUSG00000028161/ENSMUSG00000021719/ENSMUSG00000031996/ENSMUSG00000022812/ENSMUSG00000028745/ENSMUSG00000020368/ENSMUSG00000056201/ENSMUSG00000047714/ENSMUSG00000002997/ENSMUSG00000019943/ENSMUSG00000024897/ENSMUSG00000031760/ENSMUSG00000007097/ENSMUSG00000039953/ENSMUSG00000034187/ENSMUSG00000030302/ENSMUSG00000025979/…	76	0.524138	4.44826	neuron spine (NES: 2.21)
GO:0097060	synaptic membrane	311	0.238044	1.93939	5.08094e-06	6.95202e-05	4.67769e-05	2819	tags=49%, list=35%, signal=33%	ENSMUSG00000021057/ENSMUSG00000015656/ENSMUSG00000068923/ENSMUSG00000031748/ENSMUSG00000027273/ENSMUSG00000047126/ENSMUSG00000021719/ENSMUSG00000020458/ENSMUSG00000020368/ENSMUSG00000069601/ENSMUSG00000056201/ENSMUSG00000004267/ENSMUSG00000028931/ENSMUSG00000032826/ENSMUSG00000027438/ENSMUSG00000037852/ENSMUSG00000019943/ENSMUSG00000025964/ENSMUSG00000026833/ENSMUSG00000024897/ENSMUSG00000020402/…	151	0.485531	4.32997	synaptic membrane (NES: 1.94)
GO:0043194	axon initial segment	24	0.559556	2.59911	5.46937e-06	7.36656e-05	4.95662e-05	1841	tags=71%, list=23%, signal=55%	ENSMUSG00000027254/ENSMUSG00000069601/ENSMUSG00000028931/ENSMUSG00000015222/ENSMUSG00000053819/ENSMUSG00000039419/ENSMUSG00000023033/ENSMUSG00000047976/ENSMUSG00000040724/ENSMUSG00000053024/ENSMUSG00000026442/ENSMUSG00000070304/ENSMUSG00000064329/ENSMUSG00000009418/ENSMUSG00000040537/ENSMUSG00000024381/ENSMUSG00000027777	17	0.708333	4.30481	axon initial segment (NES: 2.6)
GO:0030017	sarcomere	98	0.339983	2.36444	5.55677e-06	7.36913e-05	4.95835e-05	2320	tags=52%, list=29%, signal=37%	ENSMUSG00000001175/ENSMUSG00000028161/ENSMUSG00000036438/ENSMUSG00000020315/ENSMUSG00000062328/ENSMUSG00000019370/ENSMUSG00000026131/ENSMUSG00000028745/ENSMUSG00000030695/ENSMUSG00000069601/ENSMUSG00000022438/ENSMUSG00000032826/ENSMUSG00000026817/ENSMUSG00000032966/ENSMUSG00000032399/ENSMUSG00000032199/ENSMUSG00000036707/ENSMUSG00000032186/ENSMUSG00000034868/ENSMUSG00000027712/ENSMUSG00000004951/…	51	0.520408	4.30466	sarcomere (NES: 2.36)
GO:0030016	myofibril	107	0.327478	2.30164	6.31287e-06	8.24499e-05	5.54767e-05	1774	tags=44%, list=22%, signal=35%	ENSMUSG00000001175/ENSMUSG00000028161/ENSMUSG00000036438/ENSMUSG00000020315/ENSMUSG00000062328/ENSMUSG00000019370/ENSMUSG00000026131/ENSMUSG00000028745/ENSMUSG00000030695/ENSMUSG00000069601/ENSMUSG00000022438/ENSMUSG00000032826/ENSMUSG00000026817/ENSMUSG00000032966/ENSMUSG00000032399/ENSMUSG00000032199/ENSMUSG00000069833/ENSMUSG00000036707/ENSMUSG00000062825/ENSMUSG00000032186/ENSMUSG00000034868/…	47	0.439252	4.25589	myofibril (NES: 2.3)
GO:0030286	dynein complex	16	0.644353	2.60366	6.8056e-06	8.6271e-05	5.80477e-05	1395	tags=75%, list=17%, signal=62%	ENSMUSG00000035770/ENSMUSG00000020483/ENSMUSG00000032435/ENSMUSG00000027012/ENSMUSG00000009013/ENSMUSG00000031176/ENSMUSG00000018707/ENSMUSG00000031865/ENSMUSG00000029757/ENSMUSG00000047459/ENSMUSG00000025410/ENSMUSG00000053838	12	0.75	4.23621	dynein complex (NES: 2.6)
GO:0005868	cytoplasmic dynein complex	14	0.66727	2.58147	6.71519e-06	8.6271e-05	5.80477e-05	1395	tags=79%, list=17%, signal=65%	ENSMUSG00000035770/ENSMUSG00000020483/ENSMUSG00000032435/ENSMUSG00000027012/ENSMUSG00000009013/ENSMUSG00000031176/ENSMUSG00000018707/ENSMUSG00000031865/ENSMUSG00000029757/ENSMUSG00000047459/ENSMUSG00000053838	11	0.785714	4.23621	cytoplasmic dynein complex (NES: 2.58)
GO:0042470	melanosome	77	0.369745	2.41695	8.37051e-06	0.000103077	6.93557e-05	1910	tags=48%, list=24%, signal=37%	ENSMUSG00000023944/ENSMUSG00000021270/ENSMUSG00000015656/ENSMUSG00000022285/ENSMUSG00000020849/ENSMUSG00000002985/ENSMUSG00000047126/ENSMUSG00000018326/ENSMUSG00000020368/ENSMUSG00000021939/ENSMUSG00000032231/ENSMUSG00000058799/ENSMUSG00000033161/ENSMUSG00000028249/ENSMUSG00000032412/ENSMUSG00000006273/ENSMUSG00000027879/ENSMUSG00000034593/ENSMUSG00000031447/ENSMUSG00000000826/ENSMUSG00000032504/…	37	0.480519	4.15892	melanosome (NES: 2.42)
GO:0048770	pigment granule	77	0.369745	2.41695	8.37051e-06	0.000103077	6.93557e-05	1910	tags=48%, list=24%, signal=37%	ENSMUSG00000023944/ENSMUSG00000021270/ENSMUSG00000015656/ENSMUSG00000022285/ENSMUSG00000020849/ENSMUSG00000002985/ENSMUSG00000047126/ENSMUSG00000018326/ENSMUSG00000020368/ENSMUSG00000021939/ENSMUSG00000032231/ENSMUSG00000058799/ENSMUSG00000033161/ENSMUSG00000028249/ENSMUSG00000032412/ENSMUSG00000006273/ENSMUSG00000027879/ENSMUSG00000034593/ENSMUSG00000031447/ENSMUSG00000000826/ENSMUSG00000032504/…	37	0.480519	4.15892	pigment granule (NES: 2.42)
GO:0005938	cell cortex	208	0.261236	2.03495	8.82269e-06	0.000107115	7.20727e-05	3782	tags=64%, list=47%, signal=35%	ENSMUSG00000029580/ENSMUSG00000022629/ENSMUSG00000027273/ENSMUSG00000020315/ENSMUSG00000026131/ENSMUSG00000028745/ENSMUSG00000020745/ENSMUSG00000037742/ENSMUSG00000056201/ENSMUSG00000004267/ENSMUSG00000032231/ENSMUSG00000026797/ENSMUSG00000036585/ENSMUSG00000037373/ENSMUSG00000020152/ENSMUSG00000019820/ENSMUSG00000027030/ENSMUSG00000059923/ENSMUSG00000000303/ENSMUSG00000041482/ENSMUSG00000032216/…	134	0.644231	4.14223	cell cortex (NES: 2.03)
GO:0030315	T-tubule	39	0.463658	2.54141	1.09036e-05	0.000130541	8.78349e-05	2389	tags=67%, list=30%, signal=47%	ENSMUSG00000026576/ENSMUSG00000047126/ENSMUSG00000069601/ENSMUSG00000033161/ENSMUSG00000032826/ENSMUSG00000007097/ENSMUSG00000032601/ENSMUSG00000045038/ENSMUSG00000061603/ENSMUSG00000021816/ENSMUSG00000031207/ENSMUSG00000053819/ENSMUSG00000003352/ENSMUSG00000047963/ENSMUSG00000040118/ENSMUSG00000003161/ENSMUSG00000070304/ENSMUSG00000031672/ENSMUSG00000064329/ENSMUSG00000030401/ENSMUSG00000061451/…	26	0.666667	4.05633	T-tubule (NES: 2.54)
GO:0042734	presynaptic membrane	155	0.283499	2.12769	1.30168e-05	0.000153706	0.000103421	2642	tags=51%, list=33%, signal=35%	ENSMUSG00000068923/ENSMUSG00000031748/ENSMUSG00000027273/ENSMUSG00000047126/ENSMUSG00000021719/ENSMUSG00000020368/ENSMUSG00000027438/ENSMUSG00000019943/ENSMUSG00000025964/ENSMUSG00000024897/ENSMUSG00000020402/ENSMUSG00000026797/ENSMUSG00000037373/ENSMUSG00000032076/ENSMUSG00000032336/ENSMUSG00000055022/ENSMUSG00000062991/ENSMUSG00000031391/ENSMUSG00000030302/ENSMUSG00000013236/ENSMUSG00000022841/…	79	0.509677	3.98539	presynaptic membrane (NES: 2.13)
GO:0001518	voltage-gated sodium channel complex	9	0.753471	2.4444	1.57953e-05	0.000181541	0.000122151	1980	tags=100%, list=25%, signal=75%	ENSMUSG00000034810/ENSMUSG00000046480/ENSMUSG00000023033/ENSMUSG00000075316/ENSMUSG00000070304/ENSMUSG00000064329/ENSMUSG00000034533/ENSMUSG00000034115/ENSMUSG00000019194	9	1	3.9131	voltage-gated sodium channel complex (NES: 2.44)
GO:0098797	plasma membrane protein complex	232	0.257662	2.02899	1.57778e-05	0.000181541	0.000122151	3245	tags=55%, list=41%, signal=34%	ENSMUSG00000029064/ENSMUSG00000001175/ENSMUSG00000018217/ENSMUSG00000027523/ENSMUSG00000031748/ENSMUSG00000020894/ENSMUSG00000026576/ENSMUSG00000036438/ENSMUSG00000027273/ENSMUSG00000047126/ENSMUSG00000019370/ENSMUSG00000041959/ENSMUSG00000059412/ENSMUSG00000024639/ENSMUSG00000032231/ENSMUSG00000028931/ENSMUSG00000039114/ENSMUSG00000033161/ENSMUSG00000028249/ENSMUSG00000021756/ENSMUSG00000032966/…	128	0.551724	3.9131	plasma membrane protein complex (NES: 2.03)
GO:0098562	cytoplasmic side of membrane	130	0.298516	2.18069	1.89441e-05	0.000214866	0.000144574	3554	tags=65%, list=44%, signal=37%	ENSMUSG00000029064/ENSMUSG00000021057/ENSMUSG00000027523/ENSMUSG00000028161/ENSMUSG00000031748/ENSMUSG00000001025/ENSMUSG00000026131/ENSMUSG00000034892/ENSMUSG00000024639/ENSMUSG00000028931/ENSMUSG00000032826/ENSMUSG00000032966/ENSMUSG00000019943/ENSMUSG00000018411/ENSMUSG00000035086/ENSMUSG00000071658/ENSMUSG00000000303/ENSMUSG00000067288/ENSMUSG00000020132/ENSMUSG00000013663/ENSMUSG00000022841/…	84	0.646154	3.83991	cytoplasmic side of membrane (NES: 2.18)
GO:0019898	extrinsic component of membrane	114	0.306979	2.18467	2.32005e-05	0.000259725	0.000174757	3534	tags=66%, list=44%, signal=37%	ENSMUSG00000029064/ENSMUSG00000027523/ENSMUSG00000031748/ENSMUSG00000027273/ENSMUSG00000002985/ENSMUSG00000047126/ENSMUSG00000024639/ENSMUSG00000032826/ENSMUSG00000026833/ENSMUSG00000026797/ENSMUSG00000035086/ENSMUSG00000037373/ENSMUSG00000033793/ENSMUSG00000006273/ENSMUSG00000071658/ENSMUSG00000000303/ENSMUSG00000019210/ENSMUSG00000022841/ENSMUSG00000028530/ENSMUSG00000024524/ENSMUSG00000032562/…	75	0.657895	3.75757	extrinsic component of membrane (NES: 2.18)
GO:0098552	side of membrane	247	0.243661	1.93355	2.58307e-05	0.000285462	0.000192074	1553	tags=32%, list=19%, signal=27%	ENSMUSG00000029064/ENSMUSG00000021057/ENSMUSG00000027523/ENSMUSG00000028161/ENSMUSG00000031748/ENSMUSG00000001025/ENSMUSG00000002985/ENSMUSG00000030342/ENSMUSG00000026131/ENSMUSG00000034892/ENSMUSG00000020368/ENSMUSG00000021939/ENSMUSG00000032011/ENSMUSG00000047139/ENSMUSG00000024639/ENSMUSG00000028931/ENSMUSG00000039114/ENSMUSG00000032826/ENSMUSG00000054263/ENSMUSG00000021756/ENSMUSG00000032966/…	80	0.323887	3.71653	side of membrane (NES: 1.93)
GO:0010494	cytoplasmic stress granule	69	0.364004	2.31885	2.67666e-05	0.000292061	0.000196514	2600	tags=61%, list=32%, signal=41%	ENSMUSG00000022283/ENSMUSG00000028452/ENSMUSG00000027763/ENSMUSG00000068823/ENSMUSG00000033499/ENSMUSG00000037331/ENSMUSG00000029405/ENSMUSG00000021546/ENSMUSG00000028639/ENSMUSG00000040225/ENSMUSG00000000787/ENSMUSG00000059796/ENSMUSG00000018583/ENSMUSG00000040423/ENSMUSG00000062078/ENSMUSG00000027184/ENSMUSG00000025920/ENSMUSG00000027680/ENSMUSG00000028300/ENSMUSG00000028156/ENSMUSG00000005506/…	42	0.608696	3.70661	cytoplasmic stress granule (NES: 2.32)
GO:0031594	neuromuscular junction	69	0.362894	2.31179	2.73453e-05	0.000294646	0.000198254	2467	tags=57%, list=31%, signal=39%	ENSMUSG00000022055/ENSMUSG00000022054/ENSMUSG00000020612/ENSMUSG00000069601/ENSMUSG00000072235/ENSMUSG00000029838/ENSMUSG00000019820/ENSMUSG00000062991/ENSMUSG00000045038/ENSMUSG00000026452/ENSMUSG00000005469/ENSMUSG00000030337/ENSMUSG00000000826/ENSMUSG00000053819/ENSMUSG00000022892/ENSMUSG00000056222/ENSMUSG00000000120/ENSMUSG00000016382/ENSMUSG00000029608/ENSMUSG00000031144/ENSMUSG00000025809/…	39	0.565217	3.70278	neuromuscular junction (NES: 2.31)
GO:0015629	actin cytoskeleton	283	0.238032	1.91967	3.00277e-05	0.000319554	0.000215013	3330	tags=55%, list=42%, signal=33%	ENSMUSG00000029580/ENSMUSG00000074802/ENSMUSG00000027273/ENSMUSG00000020315/ENSMUSG00000024501/ENSMUSG00000034731/ENSMUSG00000026131/ENSMUSG00000022995/ENSMUSG00000028745/ENSMUSG00000030695/ENSMUSG00000022438/ENSMUSG00000037742/ENSMUSG00000056201/ENSMUSG00000020483/ENSMUSG00000029621/ENSMUSG00000071072/ENSMUSG00000069833/ENSMUSG00000029622/ENSMUSG00000020152/ENSMUSG00000019820/ENSMUSG00000026341/…	156	0.551237	3.66754	actin cytoskeleton (NES: 1.92)
GO:1990904	ribonucleoprotein complex	478	0.205095	1.74655	3.11502e-05	0.000327457	0.000220331	2933	tags=46%, list=37%, signal=31%	ENSMUSG00000029580/ENSMUSG00000015656/ENSMUSG00000057322/ENSMUSG00000035530/ENSMUSG00000039607/ENSMUSG00000062328/ENSMUSG00000102252/ENSMUSG00000022283/ENSMUSG00000017404/ENSMUSG00000022812/ENSMUSG00000034892/ENSMUSG00000025586/ENSMUSG00000051695/ENSMUSG00000025290/ENSMUSG00000059291/ENSMUSG00000003410/ENSMUSG00000009145/ENSMUSG00000028546/ENSMUSG00000034994/ENSMUSG00000008489/ENSMUSG00000093674/…	222	0.464435	3.65693	ribonucleoprotein complex (NES: 1.75)
GO:0005815	microtubule organizing center	470	0.204811	1.74095	3.33952e-05	0.000346827	0.000233364	3002	tags=47%, list=38%, signal=31%	ENSMUSG00000001175/ENSMUSG00000036309/ENSMUSG00000041020/ENSMUSG00000033208/ENSMUSG00000035770/ENSMUSG00000036438/ENSMUSG00000020612/ENSMUSG00000006740/ENSMUSG00000047766/ENSMUSG00000032479/ENSMUSG00000020321/ENSMUSG00000047126/ENSMUSG00000024044/ENSMUSG00000023064/ENSMUSG00000019370/ENSMUSG00000022812/ENSMUSG00000028452/ENSMUSG00000020745/ENSMUSG00000063065/ENSMUSG00000025586/ENSMUSG00000036745/…	220	0.468085	3.63197	microtubule organizing center (NES: 1.74)
GO:0015935	small ribosomal subunit	59	0.385425	2.374	3.53698e-05	0.000362962	0.00024422	2105	tags=56%, list=26%, signal=42%	ENSMUSG00000034892/ENSMUSG00000025290/ENSMUSG00000039001/ENSMUSG00000032518/ENSMUSG00000047675/ENSMUSG00000037740/ENSMUSG00000049517/ENSMUSG00000061477/ENSMUSG00000028495/ENSMUSG00000009927/ENSMUSG00000067288/ENSMUSG00000028081/ENSMUSG00000031320/ENSMUSG00000008683/ENSMUSG00000063457/ENSMUSG00000052146/ENSMUSG00000030744/ENSMUSG00000003429/ENSMUSG00000000787/ENSMUSG00000028234/ENSMUSG00000040952/…	33	0.559322	3.61222	small ribosomal subunit (NES: 2.37)
GO:0009898	cytoplasmic side of plasma membrane	97	0.318755	2.20847	4.40255e-05	0.00044647	0.000300409	3554	tags=67%, list=44%, signal=38%	ENSMUSG00000029064/ENSMUSG00000021057/ENSMUSG00000027523/ENSMUSG00000028161/ENSMUSG00000031748/ENSMUSG00000001025/ENSMUSG00000026131/ENSMUSG00000024639/ENSMUSG00000028931/ENSMUSG00000032826/ENSMUSG00000019943/ENSMUSG00000018411/ENSMUSG00000071658/ENSMUSG00000000303/ENSMUSG00000020132/ENSMUSG00000013663/ENSMUSG00000022841/ENSMUSG00000031065/ENSMUSG00000031207/ENSMUSG00000028530/ENSMUSG00000031543/…	65	0.670103	3.52229	cytoplasmic side of plasma membrane (NES: 2.21)
GO:0005885	Arp2/3 protein complex	9	0.728699	2.36404	4.61499e-05	0.000462573	0.000311244	816	tags=78%, list=10%, signal=70%	ENSMUSG00000029621/ENSMUSG00000029622/ENSMUSG00000020152/ENSMUSG00000026341/ENSMUSG00000008475/ENSMUSG00000006304/ENSMUSG00000079426	7	0.777778	3.5069	Arp2/3 protein complex (NES: 2.36)
GO:0043197	dendritic spine	141	0.286696	2.11602	4.70061e-05	0.000465739	0.000313374	2676	tags=51%, list=33%, signal=35%	ENSMUSG00000021057/ENSMUSG00000052727/ENSMUSG00000015656/ENSMUSG00000068923/ENSMUSG00000028161/ENSMUSG00000021719/ENSMUSG00000031996/ENSMUSG00000022812/ENSMUSG00000028745/ENSMUSG00000020368/ENSMUSG00000056201/ENSMUSG00000047714/ENSMUSG00000002997/ENSMUSG00000019943/ENSMUSG00000024897/ENSMUSG00000031760/ENSMUSG00000007097/ENSMUSG00000039953/ENSMUSG00000034187/ENSMUSG00000030302/ENSMUSG00000025979/…	72	0.510638	3.50394	dendritic spine (NES: 2.12)
GO:0098835	presynaptic endocytic zone membrane	13	0.631532	2.37563	4.94196e-05	0.000484088	0.00032572	1971	tags=85%, list=25%, signal=64%	ENSMUSG00000047126/ENSMUSG00000037373/ENSMUSG00000022841/ENSMUSG00000033419/ENSMUSG00000022789/ENSMUSG00000047547/ENSMUSG00000028478/ENSMUSG00000035152/ENSMUSG00000026825/ENSMUSG00000039361/ENSMUSG00000028528	11	0.846154	3.48716	presynaptic endocytic zone membrane (NES: 2.38)
GO:0005871	kinesin complex	22	0.527979	2.3779	5.52447e-05	0.000535066	0.000360021	1530	tags=59%, list=19%, signal=48%	ENSMUSG00000022629/ENSMUSG00000020849/ENSMUSG00000006740/ENSMUSG00000021288/ENSMUSG00000063077/ENSMUSG00000020745/ENSMUSG00000026764/ENSMUSG00000074657/ENSMUSG00000014602/ENSMUSG00000026585/ENSMUSG00000018395/ENSMUSG00000021693/ENSMUSG00000024862	13	0.590909	3.44367	kinesin complex (NES: 2.38)
GO:0005615	extracellular space	328	0.219382	1.79464	5.69678e-05	0.000545625	0.000367126	1621	tags=31%, list=20%, signal=26%	ENSMUSG00000039883/ENSMUSG00000015656/ENSMUSG00000022816/ENSMUSG00000058297/ENSMUSG00000033208/ENSMUSG00000030669/ENSMUSG00000002985/ENSMUSG00000018593/ENSMUSG00000030342/ENSMUSG00000024501/ENSMUSG00000017466/ENSMUSG00000022548/ENSMUSG00000030695/ENSMUSG00000029304/ENSMUSG00000021939/ENSMUSG00000022982/ENSMUSG00000001270/ENSMUSG00000029838/ENSMUSG00000022108/ENSMUSG00000032231/ENSMUSG00000039114/…	102	0.310976	3.43519	extracellular space (NES: 1.79)
GO:0044291	cell-cell contact zone	52	0.387126	2.31745	6.03437e-05	0.000571607	0.000384608	2325	tags=58%, list=29%, signal=41%	ENSMUSG00000018965/ENSMUSG00000026576/ENSMUSG00000026131/ENSMUSG00000028745/ENSMUSG00000069601/ENSMUSG00000033161/ENSMUSG00000032826/ENSMUSG00000062373/ENSMUSG00000069833/ENSMUSG00000007097/ENSMUSG00000061603/ENSMUSG00000027712/ENSMUSG00000018340/ENSMUSG00000053819/ENSMUSG00000057738/ENSMUSG00000046480/ENSMUSG00000031137/ENSMUSG00000050965/ENSMUSG00000029467/ENSMUSG00000061981/ENSMUSG00000025809/…	30	0.576923	3.41498	cell-cell contact zone (NES: 2.32)
GO:0042583	chromaffin granule	11	0.679209	2.37327	6.86583e-05	0.000643299	0.000432846	1559	tags=82%, list=19%, signal=66%	ENSMUSG00000021477/ENSMUSG00000026452/ENSMUSG00000022037/ENSMUSG00000000826/ENSMUSG00000021814/ENSMUSG00000037685/ENSMUSG00000035864/ENSMUSG00000003161/ENSMUSG00000026825	9	0.818182	3.36367	chromaffin granule (NES: 2.37)
GO:0031143	pseudopodium	7	0.75941	2.25354	9.17578e-05	0.000850487	0.000572253	1931	tags=100%, list=24%, signal=76%	ENSMUSG00000063065/ENSMUSG00000063358/ENSMUSG00000031207/ENSMUSG00000026509/ENSMUSG00000006782/ENSMUSG00000018909/ENSMUSG00000054808	7	1	3.24241	pseudopodium (NES: 2.25)
GO:0005876	spindle microtubule	43	0.41104	2.33652	9.32865e-05	0.000855457	0.000575597	1541	tags=49%, list=19%, signal=40%	ENSMUSG00000001175/ENSMUSG00000036438/ENSMUSG00000047126/ENSMUSG00000019370/ENSMUSG00000020745/ENSMUSG00000053119/ENSMUSG00000027479/ENSMUSG00000031176/ENSMUSG00000039630/ENSMUSG00000027394/ENSMUSG00000004771/ENSMUSG00000033900/ENSMUSG00000026585/ENSMUSG00000033392/ENSMUSG00000018395/ENSMUSG00000025162/ENSMUSG00000038467/ENSMUSG00000021693/ENSMUSG00000064302/ENSMUSG00000028419/ENSMUSG00000000743	21	0.488372	3.23988	spindle microtubule (NES: 2.34)
GO:0019897	extrinsic component of plasma membrane	72	0.33768	2.18037	9.48754e-05	0.000860869	0.000579239	3532	tags=69%, list=44%, signal=39%	ENSMUSG00000029064/ENSMUSG00000027523/ENSMUSG00000031748/ENSMUSG00000027273/ENSMUSG00000002985/ENSMUSG00000024639/ENSMUSG00000032826/ENSMUSG00000026833/ENSMUSG00000026797/ENSMUSG00000037373/ENSMUSG00000071658/ENSMUSG00000000303/ENSMUSG00000022841/ENSMUSG00000028530/ENSMUSG00000024524/ENSMUSG00000032562/ENSMUSG00000033419/ENSMUSG00000005871/ENSMUSG00000029467/ENSMUSG00000001552/ENSMUSG00000035152/…	50	0.694444	3.23714	extrinsic component of plasma membrane (NES: 2.18)
GO:0090533	cation-transporting ATPase complex	31	0.457328	2.33708	0.000127821	0.00111634	0.000751134	2440	tags=68%, list=30%, signal=47%	ENSMUSG00000026576/ENSMUSG00000059412/ENSMUSG00000033161/ENSMUSG00000033793/ENSMUSG00000032412/ENSMUSG00000007097/ENSMUSG00000006273/ENSMUSG00000019210/ENSMUSG00000052459/ENSMUSG00000021114/ENSMUSG00000033379/ENSMUSG00000029467/ENSMUSG00000024121/ENSMUSG00000039347/ENSMUSG00000039105/ENSMUSG00000019302/ENSMUSG00000022295/ENSMUSG00000004285/ENSMUSG00000031007/ENSMUSG00000019087/ENSMUSG00000013160	21	0.677419	3.12428	cation-transporting ATPase complex (NES: 2.34)
GO:0098533	ATPase dependent transmembrane transport complex	31	0.457328	2.33708	0.000127821	0.00111634	0.000751134	2440	tags=68%, list=30%, signal=47%	ENSMUSG00000026576/ENSMUSG00000059412/ENSMUSG00000033161/ENSMUSG00000033793/ENSMUSG00000032412/ENSMUSG00000007097/ENSMUSG00000006273/ENSMUSG00000019210/ENSMUSG00000052459/ENSMUSG00000021114/ENSMUSG00000033379/ENSMUSG00000029467/ENSMUSG00000024121/ENSMUSG00000039347/ENSMUSG00000039105/ENSMUSG00000019302/ENSMUSG00000022295/ENSMUSG00000004285/ENSMUSG00000031007/ENSMUSG00000019087/ENSMUSG00000013160	21	0.677419	3.12428	ATPase dependent transmembrane transport complex (NES: 2.34)
GO:0005838	proteasome regulatory particle	22	0.513362	2.31207	0.000125839	0.00111634	0.000751134	2858	tags=82%, list=36%, signal=53%	ENSMUSG00000020708/ENSMUSG00000042541/ENSMUSG00000021178/ENSMUSG00000006998/ENSMUSG00000028932/ENSMUSG00000021832/ENSMUSG00000030603/ENSMUSG00000020720/ENSMUSG00000005625/ENSMUSG00000042165/ENSMUSG00000002102/ENSMUSG00000026229/ENSMUSG00000017221/ENSMUSG00000017428/ENSMUSG00000025487/ENSMUSG00000030591/ENSMUSG00000039067/ENSMUSG00000026914	18	0.818182	3.12428	proteasome regulatory particle (NES: 2.31)
GO:0032839	dendrite cytoplasm	32	0.446287	2.29704	0.000129506	0.00111634	0.000751134	2635	tags=69%, list=33%, signal=46%	ENSMUSG00000006740/ENSMUSG00000020368/ENSMUSG00000026764/ENSMUSG00000074657/ENSMUSG00000022982/ENSMUSG00000026667/ENSMUSG00000030161/ENSMUSG00000033352/ENSMUSG00000015222/ENSMUSG00000063358/ENSMUSG00000026585/ENSMUSG00000018395/ENSMUSG00000004936/ENSMUSG00000061981/ENSMUSG00000025920/ENSMUSG00000020886/ENSMUSG00000021936/ENSMUSG00000027827/ENSMUSG00000032046/ENSMUSG00000039536/ENSMUSG00000024617/…	22	0.6875	3.12428	dendrite cytoplasm (NES: 2.3)
GO:0036126	sperm flagellum	60	0.364253	2.2524	0.00012871	0.00111634	0.000751134	2060	tags=50%, list=26%, signal=37%	ENSMUSG00000021270/ENSMUSG00000001175/ENSMUSG00000026576/ENSMUSG00000030695/ENSMUSG00000072235/ENSMUSG00000033161/ENSMUSG00000026817/ENSMUSG00000011752/ENSMUSG00000036752/ENSMUSG00000032412/ENSMUSG00000005469/ENSMUSG00000063229/ENSMUSG00000015837/ENSMUSG00000001833/ENSMUSG00000024524/ENSMUSG00000021771/ENSMUSG00000093904/ENSMUSG00000003518/ENSMUSG00000029430/ENSMUSG00000039202/ENSMUSG00000021693/…	30	0.5	3.12428	sperm flagellum (NES: 2.25)
GO:0051233	spindle midzone	18	0.541406	2.26108	0.000146919	0.00125391	0.000843696	1749	tags=67%, list=22%, signal=52%	ENSMUSG00000026426/ENSMUSG00000006699/ENSMUSG00000027479/ENSMUSG00000058070/ENSMUSG00000039630/ENSMUSG00000024277/ENSMUSG00000022892/ENSMUSG00000033900/ENSMUSG00000031078/ENSMUSG00000030105/ENSMUSG00000001089/ENSMUSG00000040945	12	0.666667	3.07381	spindle midzone (NES: 2.26)
GO:0036464	cytoplasmic ribonucleoprotein granule	170	0.26179	1.98076	0.000153347	0.00128335	0.00086351	2785	tags=51%, list=35%, signal=34%	ENSMUSG00000029580/ENSMUSG00000001525/ENSMUSG00000022283/ENSMUSG00000028452/ENSMUSG00000025586/ENSMUSG00000051695/ENSMUSG00000074657/ENSMUSG00000072235/ENSMUSG00000026667/ENSMUSG00000027763/ENSMUSG00000018411/ENSMUSG00000030432/ENSMUSG00000068823/ENSMUSG00000033499/ENSMUSG00000006699/ENSMUSG00000037331/ENSMUSG00000029405/ENSMUSG00000028495/ENSMUSG00000021546/ENSMUSG00000039630/ENSMUSG00000032410/…	87	0.511765	3.06373	cytoplasmic ribonucleoprotein granule (NES: 1.98)
GO:0005743	mitochondrial inner membrane	356	0.213645	1.76492	0.000153041	0.00128335	0.00086351	1912	tags=35%, list=24%, signal=28%	ENSMUSG00000064354/ENSMUSG00000064357/ENSMUSG00000064358/ENSMUSG00000064341/ENSMUSG00000020843/ENSMUSG00000031633/ENSMUSG00000064351/ENSMUSG00000017778/ENSMUSG00000041028/ENSMUSG00000061904/ENSMUSG00000029632/ENSMUSG00000031231/ENSMUSG00000036751/ENSMUSG00000034566/ENSMUSG00000006818/ENSMUSG00000064370/ENSMUSG00000050856/ENSMUSG00000041697/ENSMUSG00000064363/ENSMUSG00000035885/ENSMUSG00000014313/…	123	0.345506	3.06373	mitochondrial inner membrane (NES: 1.76)
GO:0030863	cortical cytoskeleton	78	0.324561	2.1315	0.000161778	0.00134089	0.000902221	3476	tags=68%, list=43%, signal=39%	ENSMUSG00000029580/ENSMUSG00000020315/ENSMUSG00000028745/ENSMUSG00000037742/ENSMUSG00000056201/ENSMUSG00000020152/ENSMUSG00000019820/ENSMUSG00000000303/ENSMUSG00000041482/ENSMUSG00000027479/ENSMUSG00000008475/ENSMUSG00000022099/ENSMUSG00000005716/ENSMUSG00000062014/ENSMUSG00000057738/ENSMUSG00000015932/ENSMUSG00000031078/ENSMUSG00000033392/ENSMUSG00000031543/ENSMUSG00000015733/ENSMUSG00000005103/…	53	0.679487	3.04469	cortical cytoskeleton (NES: 2.13)
GO:0098850	extrinsic component of synaptic vesicle membrane	19	0.532839	2.25961	0.000175119	0.00143023	0.000962334	2836	tags=84%, list=35%, signal=55%	ENSMUSG00000047126/ENSMUSG00000033793/ENSMUSG00000006273/ENSMUSG00000019210/ENSMUSG00000029608/ENSMUSG00000052459/ENSMUSG00000021114/ENSMUSG00000059602/ENSMUSG00000029030/ENSMUSG00000039105/ENSMUSG00000024381/ENSMUSG00000022295/ENSMUSG00000004285/ENSMUSG00000009394/ENSMUSG00000037217/ENSMUSG00000021314	16	0.842105	3.01667	extrinsic component of synaptic vesicle membrane (NES: 2.26)
GO:0044224	juxtaparanode region of axon	12	0.619725	2.24878	0.000175875	0.00143023	0.000962334	2216	tags=83%, list=28%, signal=60%	ENSMUSG00000024044/ENSMUSG00000028931/ENSMUSG00000039419/ENSMUSG00000047976/ENSMUSG00000040724/ENSMUSG00000053024/ENSMUSG00000033595/ENSMUSG00000020886/ENSMUSG00000015149/ENSMUSG00000027827	10	0.833333	3.01667	juxtaparanode region of axon (NES: 2.25)
GO:0097729	9+2 motile cilium	64	0.350912	2.19877	0.000186779	0.0015047	0.00101245	2060	tags=48%, list=26%, signal=36%	ENSMUSG00000021270/ENSMUSG00000001175/ENSMUSG00000026576/ENSMUSG00000030695/ENSMUSG00000072235/ENSMUSG00000033161/ENSMUSG00000026817/ENSMUSG00000011752/ENSMUSG00000036752/ENSMUSG00000032412/ENSMUSG00000005469/ENSMUSG00000063229/ENSMUSG00000015837/ENSMUSG00000001833/ENSMUSG00000024524/ENSMUSG00000021771/ENSMUSG00000093904/ENSMUSG00000003518/ENSMUSG00000029430/ENSMUSG00000039202/ENSMUSG00000021693/…	31	0.484375	2.99463	9+2 motile cilium (NES: 2.2)
GO:0042584	chromaffin granule membrane	7	0.743938	2.20762	0.000191068	0.001525	0.0010261	1365	tags=86%, list=17%, signal=71%	ENSMUSG00000026452/ENSMUSG00000000826/ENSMUSG00000021814/ENSMUSG00000037685/ENSMUSG00000035864/ENSMUSG00000003161	6	0.857143	2.98881	chromaffin granule membrane (NES: 2.21)
GO:1905360	GTPase complex	26	0.473647	2.28676	0.00020431	0.00161574	0.00108716	3362	tags=85%, list=42%, signal=49%	ENSMUSG00000029064/ENSMUSG00000027523/ENSMUSG00000031748/ENSMUSG00000024639/ENSMUSG00000071658/ENSMUSG00000024524/ENSMUSG00000032562/ENSMUSG00000024241/ENSMUSG00000028646/ENSMUSG00000043004/ENSMUSG00000029713/ENSMUSG00000040009/ENSMUSG00000025499/ENSMUSG00000057614/ENSMUSG00000028278/ENSMUSG00000000149/ENSMUSG00000038607/ENSMUSG00000070934/ENSMUSG00000027669/ENSMUSG00000024697/ENSMUSG00000020611/…	22	0.846154	2.96371	GTPase complex (NES: 2.29)
GO:0005952	cAMP-dependent protein kinase complex	8	0.728497	2.26754	0.000229889	0.00180149	0.00121214	737	tags=75%, list=9%, signal=68%	ENSMUSG00000020612/ENSMUSG00000002997/ENSMUSG00000032601/ENSMUSG00000005469/ENSMUSG00000005034/ENSMUSG00000025855	6	0.75	2.91645	cAMP-dependent protein kinase complex (NES: 2.27)
GO:0032994	protein-lipid complex	12	0.60919	2.21056	0.000233989	0.0018171	0.00122264	1823	tags=75%, list=23%, signal=58%	ENSMUSG00000002985/ENSMUSG00000023913/ENSMUSG00000026385/ENSMUSG00000022037/ENSMUSG00000022892/ENSMUSG00000032193/ENSMUSG00000034088/ENSMUSG00000024381/ENSMUSG00000075701	9	0.75	2.9127	protein-lipid complex (NES: 2.21)
GO:0005813	centrosome	388	0.202363	1.68535	0.000289366	0.00222709	0.0014985	2924	tags=46%, list=37%, signal=31%	ENSMUSG00000001175/ENSMUSG00000036309/ENSMUSG00000041020/ENSMUSG00000035770/ENSMUSG00000036438/ENSMUSG00000020612/ENSMUSG00000006740/ENSMUSG00000047766/ENSMUSG00000020321/ENSMUSG00000047126/ENSMUSG00000023064/ENSMUSG00000019370/ENSMUSG00000022812/ENSMUSG00000020745/ENSMUSG00000025586/ENSMUSG00000026393/ENSMUSG00000020483/ENSMUSG00000002997/ENSMUSG00000063870/ENSMUSG00000024576/ENSMUSG00000030704/…	178	0.458763	2.82434	centrosome (NES: 1.69)
GO:0031674	I band	71	0.322163	2.07302	0.000293609	0.00223974	0.00150702	2320	tags=51%, list=29%, signal=36%	ENSMUSG00000028161/ENSMUSG00000026131/ENSMUSG00000028745/ENSMUSG00000030695/ENSMUSG00000069601/ENSMUSG00000022438/ENSMUSG00000032826/ENSMUSG00000032966/ENSMUSG00000032199/ENSMUSG00000036707/ENSMUSG00000034868/ENSMUSG00000027712/ENSMUSG00000004951/ENSMUSG00000062929/ENSMUSG00000021816/ENSMUSG00000057738/ENSMUSG00000030554/ENSMUSG00000032060/ENSMUSG00000031543/ENSMUSG00000022565/ENSMUSG00000023033/…	36	0.507042	2.82188	I band (NES: 2.07)
GO:0030667	secretory granule membrane	49	0.379369	2.23875	0.000300415	0.00227156	0.00152843	1426	tags=45%, list=18%, signal=37%	ENSMUSG00000020894/ENSMUSG00000018593/ENSMUSG00000021687/ENSMUSG00000024261/ENSMUSG00000037852/ENSMUSG00000030704/ENSMUSG00000014602/ENSMUSG00000026452/ENSMUSG00000016534/ENSMUSG00000030337/ENSMUSG00000000826/ENSMUSG00000032181/ENSMUSG00000023175/ENSMUSG00000003153/ENSMUSG00000021814/ENSMUSG00000039202/ENSMUSG00000037685/ENSMUSG00000054423/ENSMUSG00000035864/ENSMUSG00000061981/ENSMUSG00000003161/…	22	0.44898	2.81575	secretory granule membrane (NES: 2.24)
GO:0000502	proteasome complex	58	0.353675	2.16865	0.000307437	0.00230444	0.00155055	3381	tags=71%, list=42%, signal=41%	ENSMUSG00000028452/ENSMUSG00000020708/ENSMUSG00000042541/ENSMUSG00000021178/ENSMUSG00000004951/ENSMUSG00000006998/ENSMUSG00000027566/ENSMUSG00000015671/ENSMUSG00000028932/ENSMUSG00000014769/ENSMUSG00000024583/ENSMUSG00000021832/ENSMUSG00000005779/ENSMUSG00000025326/ENSMUSG00000040850/ENSMUSG00000030603/ENSMUSG00000020720/ENSMUSG00000018286/ENSMUSG00000047879/ENSMUSG00000050812/ENSMUSG00000005625/…	41	0.706897	2.80951	proteasome complex (NES: 2.17)
GO:0005882	intermediate filament	31	0.437239	2.23442	0.000329529	0.00242781	0.00163356	1644	tags=52%, list=21%, signal=41%	ENSMUSG00000022055/ENSMUSG00000015656/ENSMUSG00000022054/ENSMUSG00000020396/ENSMUSG00000026131/ENSMUSG00000023484/ENSMUSG00000090223/ENSMUSG00000024576/ENSMUSG00000034593/ENSMUSG00000030554/ENSMUSG00000026728/ENSMUSG00000022565/ENSMUSG00000001552/ENSMUSG00000026879/ENSMUSG00000037601/ENSMUSG00000030401	16	0.516129	2.78686	intermediate filament (NES: 2.23)
GO:0034364	high-density lipoprotein particle	5	0.815727	2.14054	0.000329338	0.00242781	0.00163356	1479	tags=100%, list=18%, signal=82%	ENSMUSG00000002985/ENSMUSG00000023913/ENSMUSG00000022037/ENSMUSG00000022892/ENSMUSG00000034088	5	1	2.78686	high-density lipoprotein particle (NES: 2.14)
GO:1905369	endopeptidase complex	72	0.319932	2.06577	0.000345639	0.00252492	0.0016989	3381	tags=67%, list=42%, signal=39%	ENSMUSG00000028452/ENSMUSG00000020708/ENSMUSG00000042541/ENSMUSG00000021178/ENSMUSG00000001794/ENSMUSG00000004951/ENSMUSG00000006998/ENSMUSG00000027566/ENSMUSG00000015671/ENSMUSG00000026509/ENSMUSG00000028932/ENSMUSG00000014769/ENSMUSG00000024583/ENSMUSG00000039047/ENSMUSG00000021832/ENSMUSG00000005779/ENSMUSG00000025326/ENSMUSG00000040850/ENSMUSG00000030603/ENSMUSG00000020720/ENSMUSG00000018286/…	48	0.666667	2.76983	endopeptidase complex (NES: 2.07)
GO:0031253	cell projection membrane	171	0.246649	1.8645	0.000372133	0.00269562	0.00181376	2331	tags=42%, list=29%, signal=30%	ENSMUSG00000029064/ENSMUSG00000021057/ENSMUSG00000023944/ENSMUSG00000021270/ENSMUSG00000036564/ENSMUSG00000020315/ENSMUSG00000024044/ENSMUSG00000023484/ENSMUSG00000037742/ENSMUSG00000056201/ENSMUSG00000032011/ENSMUSG00000047139/ENSMUSG00000021987/ENSMUSG00000019943/ENSMUSG00000029621/ENSMUSG00000018411/ENSMUSG00000006699/ENSMUSG00000019820/ENSMUSG00000030161/ENSMUSG00000027479/ENSMUSG00000030302/…	72	0.421053	2.74142	cell projection membrane (NES: 1.86)
GO:0005883	neurofilament	9	0.672005	2.18011	0.000400761	0.00285868	0.00192347	307	tags=56%, list=4%, signal=53%	ENSMUSG00000022055/ENSMUSG00000022054/ENSMUSG00000020396/ENSMUSG00000023484/ENSMUSG00000090223	5	0.555556	2.71591	neurofilament (NES: 2.18)
GO:0097524	sperm plasma membrane	5	0.808476	2.12151	0.000401276	0.00285868	0.00192347	1537	tags=100%, list=19%, signal=81%	ENSMUSG00000023944/ENSMUSG00000021270/ENSMUSG00000039202/ENSMUSG00000020048/ENSMUSG00000025980	5	1	2.71591	sperm plasma membrane (NES: 2.12)
GO:0030018	Z disc	67	0.323944	2.05385	0.000408033	0.00288299	0.00193983	2311	tags=51%, list=29%, signal=36%	ENSMUSG00000028161/ENSMUSG00000026131/ENSMUSG00000028745/ENSMUSG00000030695/ENSMUSG00000069601/ENSMUSG00000022438/ENSMUSG00000032826/ENSMUSG00000032966/ENSMUSG00000036707/ENSMUSG00000034868/ENSMUSG00000027712/ENSMUSG00000004951/ENSMUSG00000062929/ENSMUSG00000021816/ENSMUSG00000057738/ENSMUSG00000030554/ENSMUSG00000032060/ENSMUSG00000031543/ENSMUSG00000022565/ENSMUSG00000023033/ENSMUSG00000020635/…	34	0.507463	2.71224	Z disc (NES: 2.05)
GO:0022624	proteasome accessory complex	24	0.47723	2.21671	0.000440659	0.00305971	0.00205874	3258	tags=83%, list=41%, signal=50%	ENSMUSG00000020708/ENSMUSG00000042541/ENSMUSG00000021178/ENSMUSG00000006998/ENSMUSG00000028932/ENSMUSG00000021832/ENSMUSG00000030603/ENSMUSG00000020720/ENSMUSG00000005625/ENSMUSG00000042165/ENSMUSG00000002102/ENSMUSG00000026229/ENSMUSG00000017221/ENSMUSG00000017428/ENSMUSG00000025487/ENSMUSG00000030591/ENSMUSG00000039067/ENSMUSG00000026914/ENSMUSG00000078652/ENSMUSG00000021737	20	0.833333	2.6864	proteasome accessory complex (NES: 2.22)
GO:0031045	dense core granule	31	0.431889	2.20708	0.000443694	0.00305971	0.00205874	1273	tags=48%, list=16%, signal=41%	ENSMUSG00000030669/ENSMUSG00000022982/ENSMUSG00000024261/ENSMUSG00000037852/ENSMUSG00000014602/ENSMUSG00000026452/ENSMUSG00000022892/ENSMUSG00000062661/ENSMUSG00000024743/ENSMUSG00000032562/ENSMUSG00000061762/ENSMUSG00000054423/ENSMUSG00000035864/ENSMUSG00000041268/ENSMUSG00000040118	15	0.483871	2.6864	dense core granule (NES: 2.21)
GO:0060076	excitatory synapse	65	0.335773	2.10962	0.00044151	0.00305971	0.00205874	1906	tags=46%, list=24%, signal=35%	ENSMUSG00000021057/ENSMUSG00000068923/ENSMUSG00000018965/ENSMUSG00000031748/ENSMUSG00000008489/ENSMUSG00000063870/ENSMUSG00000026797/ENSMUSG00000026341/ENSMUSG00000030302/ENSMUSG00000030500/ENSMUSG00000027624/ENSMUSG00000039419/ENSMUSG00000033953/ENSMUSG00000023033/ENSMUSG00000033419/ENSMUSG00000018293/ENSMUSG00000035864/ENSMUSG00000022973/ENSMUSG00000031144/ENSMUSG00000025809/ENSMUSG00000061601/…	30	0.461538	2.6864	excitatory synapse (NES: 2.11)
GO:0034706	sodium channel complex	14	0.568981	2.20121	0.000501294	0.00340249	0.00228938	2188	tags=79%, list=27%, signal=57%	ENSMUSG00000034810/ENSMUSG00000046480/ENSMUSG00000023033/ENSMUSG00000075316/ENSMUSG00000022935/ENSMUSG00000070304/ENSMUSG00000064329/ENSMUSG00000034533/ENSMUSG00000034115/ENSMUSG00000019194/ENSMUSG00000055567	11	0.785714	2.64028	sodium channel complex (NES: 2.2)
GO:0005576	extracellular region	478	0.189208	1.61126	0.000499162	0.00340249	0.00228938	1621	tags=28%, list=20%, signal=24%	ENSMUSG00000039883/ENSMUSG00000023944/ENSMUSG00000015656/ENSMUSG00000022816/ENSMUSG00000058297/ENSMUSG00000033208/ENSMUSG00000024661/ENSMUSG00000030669/ENSMUSG00000002985/ENSMUSG00000028367/ENSMUSG00000018593/ENSMUSG00000030342/ENSMUSG00000024501/ENSMUSG00000017466/ENSMUSG00000022548/ENSMUSG00000030695/ENSMUSG00000029304/ENSMUSG00000021939/ENSMUSG00000037419/ENSMUSG00000056201/ENSMUSG00000022982/…	135	0.282427	2.64028	extracellular region (NES: 1.61)
GO:0101031	protein folding chaperone complex	27	0.447834	2.18183	0.000599533	0.00403748	0.00271664	2109	tags=59%, list=26%, signal=44%	ENSMUSG00000023944/ENSMUSG00000021270/ENSMUSG00000015656/ENSMUSG00000071072/ENSMUSG00000029447/ENSMUSG00000041548/ENSMUSG00000025613/ENSMUSG00000034024/ENSMUSG00000068039/ENSMUSG00000024966/ENSMUSG00000022234/ENSMUSG00000078622/ENSMUSG00000030007/ENSMUSG00000001416/ENSMUSG00000030847/ENSMUSG00000019471	16	0.592593	2.56597	protein folding chaperone complex (NES: 2.18)
GO:0005819	spindle	231	0.223474	1.76036	0.000627384	0.00419229	0.0028208	3352	tags=53%, list=42%, signal=32%	ENSMUSG00000022048/ENSMUSG00000001175/ENSMUSG00000062380/ENSMUSG00000036438/ENSMUSG00000001525/ENSMUSG00000032479/ENSMUSG00000047126/ENSMUSG00000023064/ENSMUSG00000019370/ENSMUSG00000022812/ENSMUSG00000020745/ENSMUSG00000025586/ENSMUSG00000026393/ENSMUSG00000058672/ENSMUSG00000026426/ENSMUSG00000024576/ENSMUSG00000053119/ENSMUSG00000036752/ENSMUSG00000006699/ENSMUSG00000032435/ENSMUSG00000009013/…	123	0.532468	2.54963	spindle (NES: 1.76)
GO:0099523	presynaptic cytosol	45	0.372432	2.15673	0.000648591	0.00430066	0.00289371	2958	tags=67%, list=37%, signal=42%	ENSMUSG00000001175/ENSMUSG00000036438/ENSMUSG00000019370/ENSMUSG00000026797/ENSMUSG00000045038/ENSMUSG00000062661/ENSMUSG00000050965/ENSMUSG00000015291/ENSMUSG00000020265/ENSMUSG00000035864/ENSMUSG00000020358/ENSMUSG00000028300/ENSMUSG00000022772/ENSMUSG00000019790/ENSMUSG00000047879/ENSMUSG00000030795/ENSMUSG00000069662/ENSMUSG00000020738/ENSMUSG00000034252/ENSMUSG00000020817/ENSMUSG00000026021/…	30	0.666667	2.53854	presynaptic cytosol (NES: 2.16)
GO:0005929	cilium	359	0.200063	1.65428	0.000682336	0.00448988	0.00302103	2350	tags=37%, list=29%, signal=28%	ENSMUSG00000029064/ENSMUSG00000052727/ENSMUSG00000021270/ENSMUSG00000022048/ENSMUSG00000001175/ENSMUSG00000033208/ENSMUSG00000026576/ENSMUSG00000023004/ENSMUSG00000020612/ENSMUSG00000006740/ENSMUSG00000032479/ENSMUSG00000021288/ENSMUSG00000024044/ENSMUSG00000023484/ENSMUSG00000028452/ENSMUSG00000027254/ENSMUSG00000020745/ENSMUSG00000063065/ENSMUSG00000030695/ENSMUSG00000036745/ENSMUSG00000026764/…	134	0.373259	2.51984	cilium (NES: 1.65)
GO:0097418	neurofibrillary tangle	5	0.790471	2.07426	0.000710012	0.00463659	0.00311975	513	tags=80%, list=6%, signal=75%	ENSMUSG00000022054/ENSMUSG00000020396/ENSMUSG00000018411/ENSMUSG00000022037	4	0.8	2.50588	neurofibrillary tangle (NES: 2.07)
GO:0033176	proton-transporting V-type ATPase complex	21	0.477085	2.11417	0.000718311	0.00465552	0.00313248	2440	tags=71%, list=30%, signal=50%	ENSMUSG00000033793/ENSMUSG00000006273/ENSMUSG00000019210/ENSMUSG00000052459/ENSMUSG00000021114/ENSMUSG00000033379/ENSMUSG00000024121/ENSMUSG00000039347/ENSMUSG00000039105/ENSMUSG00000019302/ENSMUSG00000022295/ENSMUSG00000004285/ENSMUSG00000031007/ENSMUSG00000019087/ENSMUSG00000013160	15	0.714286	2.50411	proton-transporting V-type ATPase complex (NES: 2.11)
GO:0030136	clathrin-coated vesicle	112	0.273404	1.93524	0.000735477	0.00473121	0.00318341	2832	tags=53%, list=35%, signal=35%	ENSMUSG00000068923/ENSMUSG00000020894/ENSMUSG00000047126/ENSMUSG00000057948/ENSMUSG00000021687/ENSMUSG00000031840/ENSMUSG00000033793/ENSMUSG00000006273/ENSMUSG00000000826/ENSMUSG00000026878/ENSMUSG00000019210/ENSMUSG00000028552/ENSMUSG00000022841/ENSMUSG00000002957/ENSMUSG00000042364/ENSMUSG00000056429/ENSMUSG00000000120/ENSMUSG00000033419/ENSMUSG00000052459/ENSMUSG00000021114/ENSMUSG00000033379/…	59	0.526786	2.49711	clathrin-coated vesicle (NES: 1.94)
GO:0031234	extrinsic component of cytoplasmic side of plasma membrane	29	0.432853	2.15994	0.000772765	0.00493425	0.00332003	3362	tags=79%, list=42%, signal=46%	ENSMUSG00000029064/ENSMUSG00000027523/ENSMUSG00000031748/ENSMUSG00000024639/ENSMUSG00000032826/ENSMUSG00000071658/ENSMUSG00000028530/ENSMUSG00000024524/ENSMUSG00000032562/ENSMUSG00000029467/ENSMUSG00000024302/ENSMUSG00000043004/ENSMUSG00000029713/ENSMUSG00000040009/ENSMUSG00000057614/ENSMUSG00000029544/ENSMUSG00000000149/ENSMUSG00000040428/ENSMUSG00000038607/ENSMUSG00000027669/ENSMUSG00000024697/…	23	0.793103	2.47886	extrinsic component of cytoplasmic side of plasma membrane (NES: 2.16)
GO:0005911	cell-cell junction	252	0.214876	1.71209	0.000819718	0.00519556	0.00349585	3578	tags=56%, list=45%, signal=32%	ENSMUSG00000029580/ENSMUSG00000036309/ENSMUSG00000018965/ENSMUSG00000018217/ENSMUSG00000028161/ENSMUSG00000026576/ENSMUSG00000024044/ENSMUSG00000026131/ENSMUSG00000028745/ENSMUSG00000069601/ENSMUSG00000056201/ENSMUSG00000033161/ENSMUSG00000032826/ENSMUSG00000028249/ENSMUSG00000062373/ENSMUSG00000069833/ENSMUSG00000032076/ENSMUSG00000006699/ENSMUSG00000067336/ENSMUSG00000026341/ENSMUSG00000007097/…	142	0.563492	2.45645	cell-cell junction (NES: 1.71)
GO:0098833	presynaptic endocytic zone	17	0.519555	2.12842	0.000830889	0.00522793	0.00351763	1971	tags=71%, list=25%, signal=53%	ENSMUSG00000047126/ENSMUSG00000037373/ENSMUSG00000022841/ENSMUSG00000033419/ENSMUSG00000022789/ENSMUSG00000047547/ENSMUSG00000028478/ENSMUSG00000035152/ENSMUSG00000026825/ENSMUSG00000039361/ENSMUSG00000040276/ENSMUSG00000028528	12	0.705882	2.45375	presynaptic endocytic zone (NES: 2.13)
GO:0005890	sodium:potassium-exchanging ATPase complex	8	0.692481	2.15544	0.000849626	0.00530708	0.00357089	459	tags=62%, list=6%, signal=59%	ENSMUSG00000026576/ENSMUSG00000059412/ENSMUSG00000033161/ENSMUSG00000032412/ENSMUSG00000007097	5	0.625	2.44722	sodium:potassium-exchanging ATPase complex (NES: 2.16)
GO:0016471	vacuolar proton-transporting V-type ATPase complex	19	0.493906	2.0945	0.000888506	0.00551002	0.00370744	2440	tags=74%, list=30%, signal=51%	ENSMUSG00000033793/ENSMUSG00000006273/ENSMUSG00000019210/ENSMUSG00000052459/ENSMUSG00000021114/ENSMUSG00000033379/ENSMUSG00000024121/ENSMUSG00000039347/ENSMUSG00000039105/ENSMUSG00000019302/ENSMUSG00000022295/ENSMUSG00000004285/ENSMUSG00000031007/ENSMUSG00000013160	14	0.736842	2.43093	vacuolar proton-transporting V-type ATPase complex (NES: 2.09)
GO:0008540	proteasome regulatory particle, base subcomplex	12	0.573329	2.08043	0.000895799	0.00551556	0.00371117	2103	tags=75%, list=26%, signal=55%	ENSMUSG00000020708/ENSMUSG00000021178/ENSMUSG00000006998/ENSMUSG00000028932/ENSMUSG00000021832/ENSMUSG00000030603/ENSMUSG00000005625/ENSMUSG00000002102/ENSMUSG00000026229	9	0.75	2.43049	proteasome regulatory particle, base subcomplex (NES: 2.08)
GO:0000221	vacuolar proton-transporting V-type ATPase, V1 domain	9	0.643999	2.08926	0.00105432	0.00635543	0.00427627	2198	tags=89%, list=27%, signal=65%	ENSMUSG00000033793/ENSMUSG00000006273/ENSMUSG00000019210/ENSMUSG00000052459/ENSMUSG00000021114/ENSMUSG00000039105/ENSMUSG00000022295/ENSMUSG00000004285	8	0.888889	2.36893	vacuolar proton-transporting V-type ATPase, V1 domain (NES: 2.09)
GO:0033178	proton-transporting two-sector ATPase complex, catalytic domain	9	0.643999	2.08926	0.00105432	0.00635543	0.00427627	2198	tags=89%, list=27%, signal=65%	ENSMUSG00000033793/ENSMUSG00000006273/ENSMUSG00000019210/ENSMUSG00000052459/ENSMUSG00000021114/ENSMUSG00000039105/ENSMUSG00000022295/ENSMUSG00000004285	8	0.888889	2.36893	proton-transporting two-sector ATPase complex, catalytic domain (NES: 2.09)
GO:0033180	proton-transporting V-type ATPase, V1 domain	9	0.643999	2.08926	0.00105432	0.00635543	0.00427627	2198	tags=89%, list=27%, signal=65%	ENSMUSG00000033793/ENSMUSG00000006273/ENSMUSG00000019210/ENSMUSG00000052459/ENSMUSG00000021114/ENSMUSG00000039105/ENSMUSG00000022295/ENSMUSG00000004285	8	0.888889	2.36893	proton-transporting V-type ATPase, V1 domain (NES: 2.09)
GO:0033268	node of Ranvier	19	0.483306	2.04955	0.00110356	0.00656379	0.00441647	2545	tags=74%, list=32%, signal=50%	ENSMUSG00000069601/ENSMUSG00000000303/ENSMUSG00000056222/ENSMUSG00000023033/ENSMUSG00000075316/ENSMUSG00000053024/ENSMUSG00000026442/ENSMUSG00000070304/ENSMUSG00000064329/ENSMUSG00000024381/ENSMUSG00000027777/ENSMUSG00000019194/ENSMUSG00000022770/ENSMUSG00000039952	14	0.736842	2.35492	node of Ranvier (NES: 2.05)
GO:0031256	leading edge membrane	109	0.256542	1.80627	0.00110412	0.00656379	0.00441647	2320	tags=44%, list=29%, signal=32%	ENSMUSG00000021057/ENSMUSG00000020315/ENSMUSG00000024044/ENSMUSG00000037742/ENSMUSG00000056201/ENSMUSG00000032011/ENSMUSG00000021987/ENSMUSG00000019943/ENSMUSG00000018411/ENSMUSG00000006699/ENSMUSG00000030161/ENSMUSG00000030302/ENSMUSG00000015222/ENSMUSG00000001847/ENSMUSG00000006304/ENSMUSG00000039419/ENSMUSG00000033392/ENSMUSG00000031543/ENSMUSG00000030744/ENSMUSG00000000120/ENSMUSG00000007815/…	48	0.440367	2.35492	leading edge membrane (NES: 1.81)
GO:0034362	low-density lipoprotein particle	5	0.772722	2.02769	0.0011236	0.00663386	0.00446362	1823	tags=100%, list=23%, signal=77%	ENSMUSG00000002985/ENSMUSG00000023913/ENSMUSG00000022892/ENSMUSG00000032193/ENSMUSG00000075701	5	1	2.35031	low-density lipoprotein particle (NES: 2.03)
GO:0044295	axonal growth cone	34	0.413169	2.16787	0.00114779	0.00670098	0.00450878	2171	tags=56%, list=27%, signal=41%	ENSMUSG00000023944/ENSMUSG00000021270/ENSMUSG00000022629/ENSMUSG00000027273/ENSMUSG00000006740/ENSMUSG00000026764/ENSMUSG00000018411/ENSMUSG00000026833/ENSMUSG00000031391/ENSMUSG00000033392/ENSMUSG00000005871/ENSMUSG00000030357/ENSMUSG00000027223/ENSMUSG00000028300/ENSMUSG00000034115/ENSMUSG00000029674/ENSMUSG00000039585/ENSMUSG00000059981/ENSMUSG00000032536	19	0.558824	2.34594	axonal growth cone (NES: 2.17)
GO:0019866	organelle inner membrane	380	0.192283	1.59796	0.00115052	0.00670098	0.00450878	1912	tags=33%, list=24%, signal=26%	ENSMUSG00000064354/ENSMUSG00000064357/ENSMUSG00000064358/ENSMUSG00000064341/ENSMUSG00000020843/ENSMUSG00000031633/ENSMUSG00000064351/ENSMUSG00000017778/ENSMUSG00000041028/ENSMUSG00000061904/ENSMUSG00000029632/ENSMUSG00000031231/ENSMUSG00000036751/ENSMUSG00000034566/ENSMUSG00000006818/ENSMUSG00000064370/ENSMUSG00000050856/ENSMUSG00000041697/ENSMUSG00000064363/ENSMUSG00000035885/ENSMUSG00000014313/…	124	0.326316	2.34594	organelle inner membrane (NES: 1.6)
GO:0016234	inclusion body	52	0.343526	2.05645	0.0011602	0.00671203	0.00451621	2132	tags=48%, list=27%, signal=36%	ENSMUSG00000023944/ENSMUSG00000022054/ENSMUSG00000020396/ENSMUSG00000063856/ENSMUSG00000034994/ENSMUSG00000018411/ENSMUSG00000020708/ENSMUSG00000004207/ENSMUSG00000031760/ENSMUSG00000022037/ENSMUSG00000079037/ENSMUSG00000028552/ENSMUSG00000018548/ENSMUSG00000015837/ENSMUSG00000022391/ENSMUSG00000003153/ENSMUSG00000022194/ENSMUSG00000021832/ENSMUSG00000042406/ENSMUSG00000030603/ENSMUSG00000039361/…	25	0.480769	2.34523	inclusion body (NES: 2.06)
GO:0030662	coated vesicle membrane	95	0.284083	1.95219	0.00122657	0.0070487	0.00474274	2832	tags=55%, list=35%, signal=36%	ENSMUSG00000068923/ENSMUSG00000020894/ENSMUSG00000047126/ENSMUSG00000022463/ENSMUSG00000032096/ENSMUSG00000055319/ENSMUSG00000031840/ENSMUSG00000020986/ENSMUSG00000033793/ENSMUSG00000006273/ENSMUSG00000027879/ENSMUSG00000000826/ENSMUSG00000019210/ENSMUSG00000028552/ENSMUSG00000022841/ENSMUSG00000002957/ENSMUSG00000033419/ENSMUSG00000052459/ENSMUSG00000021114/ENSMUSG00000033379/ENSMUSG00000047547/…	52	0.547368	2.32397	coated vesicle membrane (NES: 1.95)
GO:0045111	intermediate filament cytoskeleton	46	0.352857	2.04237	0.00145161	0.0082867	0.00557574	3217	tags=65%, list=40%, signal=39%	ENSMUSG00000022055/ENSMUSG00000015656/ENSMUSG00000022054/ENSMUSG00000020396/ENSMUSG00000026131/ENSMUSG00000023484/ENSMUSG00000090223/ENSMUSG00000024576/ENSMUSG00000045038/ENSMUSG00000034593/ENSMUSG00000030554/ENSMUSG00000026728/ENSMUSG00000024921/ENSMUSG00000022565/ENSMUSG00000094870/ENSMUSG00000001552/ENSMUSG00000026879/ENSMUSG00000042272/ENSMUSG00000037601/ENSMUSG00000030401/ENSMUSG00000024302/…	30	0.652174	2.2537	intermediate filament cytoskeleton (NES: 2.04)
GO:0009986	cell surface	294	0.202469	1.63837	0.00150027	0.00850809	0.0057247	2323	tags=38%, list=29%, signal=28%	ENSMUSG00000023944/ENSMUSG00000021270/ENSMUSG00000015656/ENSMUSG00000018217/ENSMUSG00000054428/ENSMUSG00000002985/ENSMUSG00000018593/ENSMUSG00000030342/ENSMUSG00000017466/ENSMUSG00000041607/ENSMUSG00000055670/ENSMUSG00000041959/ENSMUSG00000021939/ENSMUSG00000069601/ENSMUSG00000032011/ENSMUSG00000029838/ENSMUSG00000047139/ENSMUSG00000004267/ENSMUSG00000025428/ENSMUSG00000032231/ENSMUSG00000055447/…	111	0.377551	2.24225	cell surface (NES: 1.64)
GO:0031514	motile cilium	86	0.29252	1.97331	0.00154648	0.00871287	0.00586249	2512	tags=49%, list=31%, signal=34%	ENSMUSG00000021270/ENSMUSG00000001175/ENSMUSG00000026576/ENSMUSG00000020745/ENSMUSG00000030695/ENSMUSG00000072235/ENSMUSG00000047139/ENSMUSG00000033161/ENSMUSG00000026817/ENSMUSG00000011752/ENSMUSG00000036752/ENSMUSG00000032412/ENSMUSG00000005469/ENSMUSG00000063229/ENSMUSG00000028041/ENSMUSG00000015837/ENSMUSG00000001833/ENSMUSG00000024524/ENSMUSG00000020664/ENSMUSG00000018395/ENSMUSG00000021771/…	42	0.488372	2.23192	motile cilium (NES: 1.97)
GO:0097470	ribbon synapse	20	0.474479	2.05714	0.00169247	0.00947343	0.00637423	2836	tags=75%, list=35%, signal=49%	ENSMUSG00000015656/ENSMUSG00000027273/ENSMUSG00000047126/ENSMUSG00000019943/ENSMUSG00000030302/ENSMUSG00000053819/ENSMUSG00000018395/ENSMUSG00000029467/ENSMUSG00000061601/ENSMUSG00000026825/ENSMUSG00000040276/ENSMUSG00000041115/ENSMUSG00000051790/ENSMUSG00000039952/ENSMUSG00000021314	15	0.75	2.19557	ribbon synapse (NES: 2.06)
GO:0150048	cerebellar granule cell to Purkinje cell synapse	5	0.753424	1.97705	0.00184267	0.0102476	0.00689513	837	tags=80%, list=10%, signal=72%	ENSMUSG00000018965/ENSMUSG00000008489/ENSMUSG00000063870/ENSMUSG00000039419	4	0.8	2.16146	cerebellar granule cell to Purkinje cell synapse (NES: 1.98)
GO:0030673	axolemma	15	0.51844	2.04553	0.00191797	0.010589	0.00712484	1583	tags=60%, list=20%, signal=48%	ENSMUSG00000020315/ENSMUSG00000024044/ENSMUSG00000032011/ENSMUSG00000018411/ENSMUSG00000039419/ENSMUSG00000031543/ENSMUSG00000024163/ENSMUSG00000024462/ENSMUSG00000052516	9	0.6	2.14723	axolemma (NES: 2.05)
GO:0005834	heterotrimeric G-protein complex	21	0.449421	1.99158	0.00192862	0.010589	0.00712484	3362	tags=81%, list=42%, signal=47%	ENSMUSG00000029064/ENSMUSG00000027523/ENSMUSG00000031748/ENSMUSG00000024639/ENSMUSG00000071658/ENSMUSG00000024524/ENSMUSG00000032562/ENSMUSG00000043004/ENSMUSG00000029713/ENSMUSG00000040009/ENSMUSG00000057614/ENSMUSG00000000149/ENSMUSG00000038607/ENSMUSG00000027669/ENSMUSG00000024697/ENSMUSG00000020611/ENSMUSG00000034781	17	0.809524	2.14723	heterotrimeric G-protein complex (NES: 1.99)
GO:0034358	plasma lipoprotein particle	9	0.624777	2.0269	0.00196112	0.010632	0.00715377	1823	tags=78%, list=23%, signal=60%	ENSMUSG00000002985/ENSMUSG00000023913/ENSMUSG00000022037/ENSMUSG00000022892/ENSMUSG00000032193/ENSMUSG00000034088/ENSMUSG00000075701	7	0.777778	2.14547	plasma lipoprotein particle (NES: 2.03)
GO:1990777	lipoprotein particle	9	0.624777	2.0269	0.00196112	0.010632	0.00715377	1823	tags=78%, list=23%, signal=60%	ENSMUSG00000002985/ENSMUSG00000023913/ENSMUSG00000022037/ENSMUSG00000022892/ENSMUSG00000032193/ENSMUSG00000034088/ENSMUSG00000075701	7	0.777778	2.14547	lipoprotein particle (NES: 2.03)
GO:0002199	zona pellucida receptor complex	8	0.669703	2.08454	0.00213124	0.0113403	0.00763036	1915	tags=88%, list=24%, signal=67%	ENSMUSG00000029447/ENSMUSG00000025613/ENSMUSG00000034024/ENSMUSG00000068039/ENSMUSG00000022234/ENSMUSG00000030007/ENSMUSG00000001416	7	0.875	2.11746	zona pellucida receptor complex (NES: 2.08)
GO:0005832	chaperonin-containing T-complex	8	0.669703	2.08454	0.00213124	0.0113403	0.00763036	1915	tags=88%, list=24%, signal=67%	ENSMUSG00000029447/ENSMUSG00000025613/ENSMUSG00000034024/ENSMUSG00000068039/ENSMUSG00000022234/ENSMUSG00000030007/ENSMUSG00000001416	7	0.875	2.11746	chaperonin-containing T-complex (NES: 2.08)
GO:0048787	presynaptic active zone membrane	47	0.335236	1.95201	0.00211236	0.0113403	0.00763036	1273	tags=38%, list=16%, signal=32%	ENSMUSG00000068923/ENSMUSG00000020368/ENSMUSG00000027438/ENSMUSG00000019943/ENSMUSG00000024897/ENSMUSG00000020402/ENSMUSG00000032336/ENSMUSG00000062991/ENSMUSG00000030302/ENSMUSG00000039419/ENSMUSG00000066392/ENSMUSG00000023033/ENSMUSG00000033419/ENSMUSG00000021730/ENSMUSG00000024109/ENSMUSG00000000560/ENSMUSG00000061981/ENSMUSG00000040118	18	0.382979	2.11746	presynaptic active zone membrane (NES: 1.95)
GO:0045211	postsynaptic membrane	206	0.215864	1.67957	0.0023124	0.0122287	0.00822816	2806	tags=46%, list=35%, signal=31%	ENSMUSG00000021057/ENSMUSG00000015656/ENSMUSG00000031748/ENSMUSG00000021719/ENSMUSG00000020458/ENSMUSG00000020368/ENSMUSG00000069601/ENSMUSG00000028931/ENSMUSG00000032826/ENSMUSG00000026833/ENSMUSG00000020402/ENSMUSG00000032076/ENSMUSG00000032336/ENSMUSG00000019820/ENSMUSG00000055022/ENSMUSG00000062991/ENSMUSG00000039953/ENSMUSG00000030302/ENSMUSG00000013236/ENSMUSG00000028020/ENSMUSG00000040265/…	95	0.461165	2.0847	postsynaptic membrane (NES: 1.68)
GO:0031672	A band	22	0.444624	2.00249	0.00240576	0.0126449	0.00850818	2924	tags=73%, list=37%, signal=46%	ENSMUSG00000020315/ENSMUSG00000062328/ENSMUSG00000026131/ENSMUSG00000030695/ENSMUSG00000032826/ENSMUSG00000032399/ENSMUSG00000004951/ENSMUSG00000032060/ENSMUSG00000031543/ENSMUSG00000012405/ENSMUSG00000029614/ENSMUSG00000043716/ENSMUSG00000026313/ENSMUSG00000017119/ENSMUSG00000021870/ENSMUSG00000019907	16	0.727273	2.07016	A band (NES: 2)
GO:0048786	presynaptic active zone	93	0.274373	1.87799	0.00242516	0.0126696	0.00852479	4590	tags=78%, list=57%, signal=34%	ENSMUSG00000068923/ENSMUSG00000027254/ENSMUSG00000055670/ENSMUSG00000020368/ENSMUSG00000031840/ENSMUSG00000027438/ENSMUSG00000019943/ENSMUSG00000024897/ENSMUSG00000020402/ENSMUSG00000026797/ENSMUSG00000037373/ENSMUSG00000032336/ENSMUSG00000062991/ENSMUSG00000030302/ENSMUSG00000022892/ENSMUSG00000039419/ENSMUSG00000066392/ENSMUSG00000023033/ENSMUSG00000033419/ENSMUSG00000021730/ENSMUSG00000024109/…	73	0.784946	2.06932	presynaptic active zone (NES: 1.88)
GO:0031312	extrinsic component of organelle membrane	28	0.419202	2.0642	0.00246474	0.0127988	0.00861174	2941	tags=71%, list=37%, signal=45%	ENSMUSG00000047126/ENSMUSG00000033793/ENSMUSG00000006273/ENSMUSG00000019210/ENSMUSG00000029608/ENSMUSG00000052459/ENSMUSG00000021114/ENSMUSG00000059602/ENSMUSG00000038301/ENSMUSG00000054423/ENSMUSG00000029030/ENSMUSG00000039105/ENSMUSG00000024381/ENSMUSG00000019790/ENSMUSG00000022295/ENSMUSG00000004285/ENSMUSG00000009394/ENSMUSG00000037217/ENSMUSG00000021314/ENSMUSG00000022337	20	0.714286	2.06491	extrinsic component of organelle membrane (NES: 2.06)
GO:0030125	clathrin vesicle coat	26	0.412586	1.99196	0.00286684	0.0147977	0.00995668	3804	tags=85%, list=48%, signal=45%	ENSMUSG00000047126/ENSMUSG00000028552/ENSMUSG00000022841/ENSMUSG00000002957/ENSMUSG00000033419/ENSMUSG00000047547/ENSMUSG00000028478/ENSMUSG00000034940/ENSMUSG00000030327/ENSMUSG00000035152/ENSMUSG00000009090/ENSMUSG00000031367/ENSMUSG00000001036/ENSMUSG00000028524/ENSMUSG00000004849/ENSMUSG00000035203/ENSMUSG00000006169/ENSMUSG00000010080/ENSMUSG00000008036/ENSMUSG00000031731/ENSMUSG00000049659/…	22	0.846154	2.00189	clathrin vesicle coat (NES: 1.99)
GO:0016281	eukaryotic translation initiation factor 4F complex	9	0.608256	1.9733	0.0030951	0.0157655	0.0106079	1831	tags=78%, list=23%, signal=60%	ENSMUSG00000022884/ENSMUSG00000005610/ENSMUSG00000028760/ENSMUSG00000059796/ENSMUSG00000028156/ENSMUSG00000040550/ENSMUSG00000045983	7	0.777778	1.97437	eukaryotic translation initiation factor 4F complex (NES: 1.97)
GO:0008290	F-actin capping protein complex	6	0.69905	1.96953	0.00310921	0.0157655	0.0106079	2413	tags=100%, list=30%, signal=70%	ENSMUSG00000028745/ENSMUSG00000029840/ENSMUSG00000030000/ENSMUSG00000015733/ENSMUSG00000029106/ENSMUSG00000070372	6	1	1.97437	F-actin capping protein complex (NES: 1.97)
GO:0099571	postsynaptic cytoskeleton	21	0.434754	1.92658	0.00307889	0.0157655	0.0106079	2060	tags=57%, list=26%, signal=43%	ENSMUSG00000029580/ENSMUSG00000022055/ENSMUSG00000022054/ENSMUSG00000020396/ENSMUSG00000062825/ENSMUSG00000034593/ENSMUSG00000031078/ENSMUSG00000001833/ENSMUSG00000020900/ENSMUSG00000054808/ENSMUSG00000026782/ENSMUSG00000069662	12	0.571429	1.97437	postsynaptic cytoskeleton (NES: 1.93)
GO:0031252	cell leading edge	281	0.201381	1.62133	0.00327434	0.0165057	0.0111059	3354	tags=51%, list=42%, signal=31%	ENSMUSG00000021057/ENSMUSG00000029580/ENSMUSG00000022285/ENSMUSG00000027523/ENSMUSG00000027500/ENSMUSG00000062380/ENSMUSG00000033208/ENSMUSG00000027273/ENSMUSG00000001025/ENSMUSG00000020315/ENSMUSG00000024501/ENSMUSG00000024044/ENSMUSG00000022283/ENSMUSG00000026131/ENSMUSG00000022995/ENSMUSG00000028745/ENSMUSG00000020745/ENSMUSG00000022438/ENSMUSG00000037742/ENSMUSG00000056201/ENSMUSG00000032011/…	144	0.512456	1.95444	cell leading edge (NES: 1.62)
GO:0001669	acrosomal vesicle	50	0.331206	1.96947	0.00335449	0.0168115	0.0113117	2462	tags=54%, list=31%, signal=38%	ENSMUSG00000061882/ENSMUSG00000031840/ENSMUSG00000030704/ENSMUSG00000005469/ENSMUSG00000023175/ENSMUSG00000028041/ENSMUSG00000047187/ENSMUSG00000033949/ENSMUSG00000001018/ENSMUSG00000024524/ENSMUSG00000029447/ENSMUSG00000020664/ENSMUSG00000021771/ENSMUSG00000003153/ENSMUSG00000068039/ENSMUSG00000039202/ENSMUSG00000061981/ENSMUSG00000025809/ENSMUSG00000003814/ENSMUSG00000053025/ENSMUSG00000027248/…	27	0.54	1.94647	acrosomal vesicle (NES: 1.97)
GO:0098894	extrinsic component of presynaptic endocytic zone membrane	7	0.640243	1.89991	0.00338903	0.0168864	0.0113621	1971	tags=86%, list=25%, signal=65%	ENSMUSG00000037373/ENSMUSG00000022841/ENSMUSG00000033419/ENSMUSG00000035152/ENSMUSG00000039361/ENSMUSG00000028528	6	0.857143	1.94454	extrinsic component of presynaptic endocytic zone membrane (NES: 1.9)
GO:0032589	neuron projection membrane	41	0.347706	1.94237	0.00350712	0.0173743	0.0116904	1673	tags=44%, list=21%, signal=35%	ENSMUSG00000021057/ENSMUSG00000020315/ENSMUSG00000024044/ENSMUSG00000032011/ENSMUSG00000019943/ENSMUSG00000018411/ENSMUSG00000030161/ENSMUSG00000030302/ENSMUSG00000039419/ENSMUSG00000031543/ENSMUSG00000000120/ENSMUSG00000024163/ENSMUSG00000021730/ENSMUSG00000000560/ENSMUSG00000024462/ENSMUSG00000052516/ENSMUSG00000050556/ENSMUSG00000042406	18	0.439024	1.93217	neuron projection membrane (NES: 1.94)
GO:0043196	varicosity	6	0.691852	1.94925	0.00354945	0.0173953	0.0117045	1769	tags=83%, list=22%, signal=65%	ENSMUSG00000052727/ENSMUSG00000032076/ENSMUSG00000026825/ENSMUSG00000033174/ENSMUSG00000024381	5	0.833333	1.93165	varicosity (NES: 1.95)
GO:0016460	myosin II complex	7	0.639102	1.89653	0.0035517	0.0173953	0.0117045	2067	tags=86%, list=26%, signal=64%	ENSMUSG00000034868/ENSMUSG00000090841/ENSMUSG00000020900/ENSMUSG00000037736/ENSMUSG00000000631/ENSMUSG00000022443	6	0.857143	1.93165	myosin II complex (NES: 1.9)
GO:0016235	aggresome	18	0.458755	1.9159	0.00358479	0.0174581	0.0117468	1016	tags=44%, list=13%, signal=39%	ENSMUSG00000034994/ENSMUSG00000004207/ENSMUSG00000022037/ENSMUSG00000028552/ENSMUSG00000018548/ENSMUSG00000015837/ENSMUSG00000022391/ENSMUSG00000003153	8	0.444444	1.93008	aggresome (NES: 1.92)
GO:0070847	core mediator complex	17	-0.395734	-2.10624	0.00372001	0.0180149	0.0121214	4242	tags=94%, list=53%, signal=44%	ENSMUSG00000015804/ENSMUSG00000018160/ENSMUSG00000030291/ENSMUSG00000026799/ENSMUSG00000038622/ENSMUSG00000061650/ENSMUSG00000017210/ENSMUSG00000020397/ENSMUSG00000013833/ENSMUSG00000012114/ENSMUSG00000027080/ENSMUSG00000031935/ENSMUSG00000020801/ENSMUSG00000021598/ENSMUSG00000015776/ENSMUSG00000018923	16	0.941176	1.91645	core mediator complex (NES: -2.11)
GO:0098688	parallel fiber to Purkinje cell synapse	26	0.402897	1.94518	0.00375873	0.0181007	0.0121791	1906	tags=54%, list=24%, signal=41%	ENSMUSG00000031748/ENSMUSG00000026797/ENSMUSG00000030302/ENSMUSG00000027624/ENSMUSG00000033953/ENSMUSG00000023033/ENSMUSG00000033419/ENSMUSG00000018293/ENSMUSG00000022973/ENSMUSG00000061601/ENSMUSG00000005338/ENSMUSG00000033174/ENSMUSG00000039361/ENSMUSG00000029713	14	0.538462	1.91438	parallel fiber to Purkinje cell synapse (NES: 1.95)
GO:0030132	clathrin coat of coated pit	16	0.484763	1.9588	0.00378342	0.0181184	0.012191	1784	tags=62%, list=22%, signal=49%	ENSMUSG00000047126/ENSMUSG00000028552/ENSMUSG00000022841/ENSMUSG00000002957/ENSMUSG00000033419/ENSMUSG00000047547/ENSMUSG00000028478/ENSMUSG00000022973/ENSMUSG00000035152/ENSMUSG00000039361	10	0.625	1.91396	clathrin coat of coated pit (NES: 1.96)
GO:0061827	sperm head	10	0.564921	1.91504	0.00395697	0.0188448	0.0126798	2460	tags=80%, list=31%, signal=55%	ENSMUSG00000023944/ENSMUSG00000028745/ENSMUSG00000030695/ENSMUSG00000026341/ENSMUSG00000006304/ENSMUSG00000028964/ENSMUSG00000032097/ENSMUSG00000033676	8	0.8	1.89689	sperm head (NES: 1.92)
GO:0008541	proteasome regulatory particle, lid subcomplex	8	0.643572	2.0032	0.00423031	0.0198181	0.0133347	2858	tags=100%, list=36%, signal=64%	ENSMUSG00000042541/ENSMUSG00000020720/ENSMUSG00000042165/ENSMUSG00000017221/ENSMUSG00000017428/ENSMUSG00000025487/ENSMUSG00000030591/ENSMUSG00000026914	8	1	1.87502	proteasome regulatory particle, lid subcomplex (NES: 2)
GO:0034704	calcium channel complex	27	0.406589	1.98089	0.00422217	0.0198181	0.0133347	1273	tags=44%, list=16%, signal=38%	ENSMUSG00000001175/ENSMUSG00000036438/ENSMUSG00000019370/ENSMUSG00000022452/ENSMUSG00000032966/ENSMUSG00000061603/ENSMUSG00000003352/ENSMUSG00000020635/ENSMUSG00000039515/ENSMUSG00000039478/ENSMUSG00000017412/ENSMUSG00000040118	12	0.444444	1.87502	calcium channel complex (NES: 1.98)
GO:0098830	presynaptic endosome	12	0.520273	1.8879	0.00421762	0.0198181	0.0133347	1881	tags=67%, list=24%, signal=51%	ENSMUSG00000007891/ENSMUSG00000004771/ENSMUSG00000026696/ENSMUSG00000079477/ENSMUSG00000017831/ENSMUSG00000020198/ENSMUSG00000021124/ENSMUSG00000036499	8	0.666667	1.87502	presynaptic endosome (NES: 1.89)
GO:0099569	presynaptic cytoskeleton	5	0.717442	1.88263	0.00448321	0.020777	0.0139799	1427	tags=80%, list=18%, signal=66%	ENSMUSG00000022055/ENSMUSG00000022054/ENSMUSG00000062825/ENSMUSG00000061601	4	0.8	1.8545	presynaptic cytoskeleton (NES: 1.88)
GO:0033270	paranode region of axon	12	0.518759	1.88241	0.00446718	0.020777	0.0139799	2389	tags=75%, list=30%, signal=53%	ENSMUSG00000024044/ENSMUSG00000069601/ENSMUSG00000057738/ENSMUSG00000039419/ENSMUSG00000047976/ENSMUSG00000026442/ENSMUSG00000015149/ENSMUSG00000017167/ENSMUSG00000022770	9	0.75	1.8545	paranode region of axon (NES: 1.88)
GO:0005869	dynactin complex	8	0.63957	1.99074	0.00454958	0.0209718	0.014111	2890	tags=100%, list=36%, signal=64%	ENSMUSG00000021076/ENSMUSG00000037351/ENSMUSG00000025410/ENSMUSG00000028447/ENSMUSG00000031516/ENSMUSG00000030868/ENSMUSG00000025228/ENSMUSG00000024603	8	1	1.85044	dynactin complex (NES: 1.99)
GO:0044294	dendritic growth cone	10	0.561579	1.90372	0.00457767	0.0209891	0.0141226	1329	tags=60%, list=17%, signal=50%	ENSMUSG00000023944/ENSMUSG00000021270/ENSMUSG00000020458/ENSMUSG00000031391/ENSMUSG00000015222/ENSMUSG00000027223	6	0.6	1.85009	dendritic growth cone (NES: 1.9)
GO:0002102	podosome	33	0.367548	1.91282	0.00463663	0.0211469	0.0142288	2045	tags=52%, list=26%, signal=39%	ENSMUSG00000029580/ENSMUSG00000020152/ENSMUSG00000026341/ENSMUSG00000021546/ENSMUSG00000006304/ENSMUSG00000022377/ENSMUSG00000031078/ENSMUSG00000022565/ENSMUSG00000023033/ENSMUSG00000005103/ENSMUSG00000039960/ENSMUSG00000026879/ENSMUSG00000061665/ENSMUSG00000021998/ENSMUSG00000021936/ENSMUSG00000021990/ENSMUSG00000027940	17	0.515152	1.84683	podosome (NES: 1.91)
GO:0045177	apical part of cell	228	0.208498	1.64319	0.00494507	0.022435	0.0150955	1508	tags=29%, list=19%, signal=24%	ENSMUSG00000029580/ENSMUSG00000023944/ENSMUSG00000021270/ENSMUSG00000027523/ENSMUSG00000026576/ENSMUSG00000030342/ENSMUSG00000028745/ENSMUSG00000029304/ENSMUSG00000021939/ENSMUSG00000032328/ENSMUSG00000032011/ENSMUSG00000033161/ENSMUSG00000019943/ENSMUSG00000021477/ENSMUSG00000021190/ENSMUSG00000006699/ENSMUSG00000067336/ENSMUSG00000027030/ENSMUSG00000032412/ENSMUSG00000026341/ENSMUSG00000006273/…	66	0.289474	1.82115	apical part of cell (NES: 1.64)
GO:0031970	organelle envelope lumen	60	0.304133	1.88064	0.00530581	0.0239456	0.0161119	2617	tags=53%, list=33%, signal=36%	ENSMUSG00000001525/ENSMUSG00000022982/ENSMUSG00000049313/ENSMUSG00000070493/ENSMUSG00000028648/ENSMUSG00000046516/ENSMUSG00000022892/ENSMUSG00000063694/ENSMUSG00000022742/ENSMUSG00000022200/ENSMUSG00000031781/ENSMUSG00000090247/ENSMUSG00000039478/ENSMUSG00000032026/ENSMUSG00000028756/ENSMUSG00000073155/ENSMUSG00000031776/ENSMUSG00000025968/ENSMUSG00000029433/ENSMUSG00000049422/ENSMUSG00000061665/…	32	0.533333	1.79285	organelle envelope lumen (NES: 1.88)
GO:0035253	ciliary rootlet	10	0.554871	1.88098	0.005458	0.0245042	0.0164877	746	tags=50%, list=9%, signal=45%	ENSMUSG00000006740/ENSMUSG00000021288/ENSMUSG00000026764/ENSMUSG00000074657/ENSMUSG00000022892	5	0.5	1.78284	ciliary rootlet (NES: 1.88)
GO:0098858	actin-based cell projection	121	0.243629	1.75514	0.0056425	0.0252012	0.0169567	3422	tags=57%, list=43%, signal=33%	ENSMUSG00000021057/ENSMUSG00000062380/ENSMUSG00000027273/ENSMUSG00000022995/ENSMUSG00000020745/ENSMUSG00000056201/ENSMUSG00000047139/ENSMUSG00000029291/ENSMUSG00000021477/ENSMUSG00000006699/ENSMUSG00000019820/ENSMUSG00000006273/ENSMUSG00000000303/ENSMUSG00000041482/ENSMUSG00000032216/ENSMUSG00000034593/ENSMUSG00000047261/ENSMUSG00000018707/ENSMUSG00000015222/ENSMUSG00000019210/ENSMUSG00000005716/…	69	0.570248	1.77066	actin-based cell projection (NES: 1.76)
GO:0030496	midbody	125	0.234368	1.69649	0.00594144	0.0262642	0.017672	3515	tags=58%, list=44%, signal=33%	ENSMUSG00000041020/ENSMUSG00000052712/ENSMUSG00000032231/ENSMUSG00000026426/ENSMUSG00000053119/ENSMUSG00000006699/ENSMUSG00000014402/ENSMUSG00000032504/ENSMUSG00000039770/ENSMUSG00000039630/ENSMUSG00000026605/ENSMUSG00000001833/ENSMUSG00000032562/ENSMUSG00000030105/ENSMUSG00000007815/ENSMUSG00000028849/ENSMUSG00000015291/ENSMUSG00000029430/ENSMUSG00000038467/ENSMUSG00000031913/ENSMUSG00000028419/…	73	0.584	1.75271	midbody (NES: 1.7)
GO:0030135	coated vesicle	179	0.210212	1.60234	0.0059236	0.0262642	0.017672	3222	tags=51%, list=40%, signal=31%	ENSMUSG00000068923/ENSMUSG00000027523/ENSMUSG00000020894/ENSMUSG00000047126/ENSMUSG00000022463/ENSMUSG00000057948/ENSMUSG00000032096/ENSMUSG00000021687/ENSMUSG00000055319/ENSMUSG00000031840/ENSMUSG00000063406/ENSMUSG00000020986/ENSMUSG00000033793/ENSMUSG00000006273/ENSMUSG00000027879/ENSMUSG00000000826/ENSMUSG00000026878/ENSMUSG00000019210/ENSMUSG00000028552/ENSMUSG00000022841/ENSMUSG00000090000/…	92	0.513966	1.75271	coated vesicle (NES: 1.6)
GO:1905348	endonuclease complex	17	-0.380869	-2.02712	0.00602967	0.0265182	0.0178429	4963	tags=100%, list=62%, signal=38%	ENSMUSG00000036698/ENSMUSG00000022191/ENSMUSG00000041415/ENSMUSG00000028842/ENSMUSG00000042699/ENSMUSG00000060152/ENSMUSG00000056820/ENSMUSG00000023156/ENSMUSG00000073436/ENSMUSG00000039055/ENSMUSG00000024800/ENSMUSG00000041530/ENSMUSG00000035754/ENSMUSG00000024446/ENSMUSG00000024273/ENSMUSG00000025260	16	0.941176	1.74853	endonuclease complex (NES: -2.03)
GO:0031430	M band	11	0.55069	1.92421	0.00639364	0.0278418	0.0187335	887	tags=55%, list=11%, signal=49%	ENSMUSG00000020315/ENSMUSG00000030695/ENSMUSG00000032826/ENSMUSG00000004951/ENSMUSG00000032060/ENSMUSG00000031543	6	0.545455	1.72738	M band (NES: 1.92)
GO:0044305	calyx of Held	30	0.376376	1.88539	0.00639619	0.0278418	0.0187335	2036	tags=50%, list=25%, signal=37%	ENSMUSG00000029580/ENSMUSG00000001175/ENSMUSG00000036438/ENSMUSG00000019370/ENSMUSG00000033615/ENSMUSG00000025867/ENSMUSG00000062825/ENSMUSG00000062661/ENSMUSG00000050965/ENSMUSG00000047976/ENSMUSG00000040724/ENSMUSG00000029030/ENSMUSG00000057230/ENSMUSG00000072214/ENSMUSG00000034656	15	0.5	1.72738	calyx of Held (NES: 1.89)
GO:0030175	filopodium	70	0.283324	1.81152	0.00642752	0.0278418	0.0187335	3368	tags=60%, list=42%, signal=35%	ENSMUSG00000021057/ENSMUSG00000062380/ENSMUSG00000027273/ENSMUSG00000022995/ENSMUSG00000056201/ENSMUSG00000029291/ENSMUSG00000006699/ENSMUSG00000019820/ENSMUSG00000034593/ENSMUSG00000047261/ENSMUSG00000018707/ENSMUSG00000015222/ENSMUSG00000031207/ENSMUSG00000022788/ENSMUSG00000022892/ENSMUSG00000031137/ENSMUSG00000029822/ENSMUSG00000025809/ENSMUSG00000032561/ENSMUSG00000029203/ENSMUSG00000021998/…	42	0.6	1.72738	filopodium (NES: 1.81)
GO:0000776	kinetochore	90	0.258909	1.76591	0.00647435	0.0279044	0.0187756	2934	tags=52%, list=37%, signal=33%	ENSMUSG00000029580/ENSMUSG00000035770/ENSMUSG00000020745/ENSMUSG00000019923/ENSMUSG00000024576/ENSMUSG00000053119/ENSMUSG00000032435/ENSMUSG00000009013/ENSMUSG00000031176/ENSMUSG00000039630/ENSMUSG00000026605/ENSMUSG00000031865/ENSMUSG00000033392/ENSMUSG00000001833/ENSMUSG00000029757/ENSMUSG00000022391/ENSMUSG00000005871/ENSMUSG00000038467/ENSMUSG00000020271/ENSMUSG00000064302/ENSMUSG00000028419/…	47	0.522222	1.72641	kinetochore (NES: 1.77)
GO:0030990	intraciliary transport particle	8	-0.555131	-1.95818	0.00695927	0.0298452	0.0200815	2186	tags=88%, list=27%, signal=64%	ENSMUSG00000027778/ENSMUSG00000002031/ENSMUSG00000017858/ENSMUSG00000022621/ENSMUSG00000028576/ENSMUSG00000007867/ENSMUSG00000030323	7	0.875	1.6972	intraciliary transport particle (NES: -1.96)
GO:0072686	mitotic spindle	90	0.25775	1.758	0.00700441	0.0298901	0.0201117	3151	tags=54%, list=39%, signal=33%	ENSMUSG00000022048/ENSMUSG00000062380/ENSMUSG00000001525/ENSMUSG00000032479/ENSMUSG00000047126/ENSMUSG00000058672/ENSMUSG00000036752/ENSMUSG00000006699/ENSMUSG00000009013/ENSMUSG00000027479/ENSMUSG00000031176/ENSMUSG00000039770/ENSMUSG00000058070/ENSMUSG00000039630/ENSMUSG00000004221/ENSMUSG00000063358/ENSMUSG00000031865/ENSMUSG00000033900/ENSMUSG00000031078/ENSMUSG00000033392/ENSMUSG00000045136/…	49	0.544444	1.69655	mitotic spindle (NES: 1.76)
GO:0070044	synaptobrevin 2-SNAP-25-syntaxin-1a complex	5	0.698664	1.83335	0.00721977	0.0306574	0.0206279	316	tags=60%, list=4%, signal=58%	ENSMUSG00000020894/ENSMUSG00000027273/ENSMUSG00000027438	3	0.6	1.68554	synaptobrevin 2-SNAP-25-syntaxin-1a complex (NES: 1.83)
GO:0030864	cortical actin cytoskeleton	56	0.29996	1.82219	0.00745922	0.0315189	0.0212076	3764	tags=70%, list=47%, signal=37%	ENSMUSG00000020315/ENSMUSG00000037742/ENSMUSG00000056201/ENSMUSG00000020152/ENSMUSG00000019820/ENSMUSG00000000303/ENSMUSG00000041482/ENSMUSG00000005716/ENSMUSG00000062014/ENSMUSG00000057738/ENSMUSG00000015932/ENSMUSG00000031078/ENSMUSG00000005103/ENSMUSG00000061981/ENSMUSG00000028656/ENSMUSG00000026879/ENSMUSG00000038524/ENSMUSG00000054808/ENSMUSG00000024304/ENSMUSG00000022443/ENSMUSG00000079562/…	39	0.696429	1.67351	cortical actin cytoskeleton (NES: 1.82)
GO:1990023	mitotic spindle midzone	6	0.663804	1.87022	0.00768696	0.0320104	0.0215383	1749	tags=83%, list=22%, signal=65%	ENSMUSG00000058070/ENSMUSG00000039630/ENSMUSG00000033900/ENSMUSG00000031078/ENSMUSG00000040945	5	0.833333	1.66679	mitotic spindle midzone (NES: 1.87)
GO:0043198	dendritic shaft	38	0.341572	1.85375	0.0076397	0.0320104	0.0215383	1459	tags=39%, list=18%, signal=32%	ENSMUSG00000021057/ENSMUSG00000015656/ENSMUSG00000021719/ENSMUSG00000022812/ENSMUSG00000027254/ENSMUSG00000002997/ENSMUSG00000034187/ENSMUSG00000015222/ENSMUSG00000024858/ENSMUSG00000006304/ENSMUSG00000022208/ENSMUSG00000021730/ENSMUSG00000038668/ENSMUSG00000024462/ENSMUSG00000025920	15	0.394737	1.66679	dendritic shaft (NES: 1.85)
GO:0090724	central region of growth cone	5	0.69535	1.82466	0.0076675	0.0320104	0.0215383	196	tags=60%, list=2%, signal=59%	ENSMUSG00000020849/ENSMUSG00000020745/ENSMUSG00000074657	3	0.6	1.66679	central region of growth cone (NES: 1.82)
GO:0016328	lateral plasma membrane	31	0.372188	1.90199	0.00783314	0.0324623	0.0218424	2726	tags=61%, list=34%, signal=41%	ENSMUSG00000026576/ENSMUSG00000069601/ENSMUSG00000033161/ENSMUSG00000000303/ENSMUSG00000007564/ENSMUSG00000057738/ENSMUSG00000031137/ENSMUSG00000005871/ENSMUSG00000029126/ENSMUSG00000024597/ENSMUSG00000001552/ENSMUSG00000050556/ENSMUSG00000022443/ENSMUSG00000000149/ENSMUSG00000022770/ENSMUSG00000052105/ENSMUSG00000024969/ENSMUSG00000006932/ENSMUSG00000004530	19	0.612903	1.6607	lateral plasma membrane (NES: 1.9)
GO:0097225	sperm midpiece	19	0.41795	1.7724	0.0086842	0.0358171	0.0240997	1537	tags=47%, list=19%, signal=38%	ENSMUSG00000021270/ENSMUSG00000001175/ENSMUSG00000005469/ENSMUSG00000015837/ENSMUSG00000024524/ENSMUSG00000021771/ENSMUSG00000093904/ENSMUSG00000018567/ENSMUSG00000025980	9	0.473684	1.61799	sperm midpiece (NES: 1.77)
GO:0005640	nuclear outer membrane	13	-0.41921	-1.91248	0.0088072	0.0361514	0.0243246	3141	tags=85%, list=39%, signal=51%	ENSMUSG00000036078/ENSMUSG00000005899/ENSMUSG00000058454/ENSMUSG00000042644/ENSMUSG00000034659/ENSMUSG00000024120/ENSMUSG00000025889/ENSMUSG00000063450/ENSMUSG00000029073/ENSMUSG00000020181/ENSMUSG00000019969	11	0.846154	1.61395	nuclear outer membrane (NES: -1.91)
GO:0016528	sarcoplasm	50	0.306626	1.82331	0.00900783	0.0362954	0.0244215	2428	tags=50%, list=30%, signal=35%	ENSMUSG00000005873/ENSMUSG00000069601/ENSMUSG00000032966/ENSMUSG00000061603/ENSMUSG00000053819/ENSMUSG00000056222/ENSMUSG00000021820/ENSMUSG00000031543/ENSMUSG00000022565/ENSMUSG00000020635/ENSMUSG00000022208/ENSMUSG00000029467/ENSMUSG00000040118/ENSMUSG00000003161/ENSMUSG00000020900/ENSMUSG00000025318/ENSMUSG00000003814/ENSMUSG00000020048/ENSMUSG00000026879/ENSMUSG00000030401/ENSMUSG00000021476/…	25	0.5	1.61223	sarcoplasm (NES: 1.82)
GO:0060198	clathrin-sculpted vesicle	5	0.687099	1.803	0.00901069	0.0362954	0.0244215	1288	tags=80%, list=16%, signal=67%	ENSMUSG00000020894/ENSMUSG00000031840/ENSMUSG00000000826/ENSMUSG00000031144	4	0.8	1.61223	clathrin-sculpted vesicle (NES: 1.8)
GO:0060199	clathrin-sculpted glutamate transport vesicle	5	0.687099	1.803	0.00901069	0.0362954	0.0244215	1288	tags=80%, list=16%, signal=67%	ENSMUSG00000020894/ENSMUSG00000031840/ENSMUSG00000000826/ENSMUSG00000031144	4	0.8	1.61223	clathrin-sculpted glutamate transport vesicle (NES: 1.8)
GO:0060203	clathrin-sculpted glutamate transport vesicle membrane	5	0.687099	1.803	0.00901069	0.0362954	0.0244215	1288	tags=80%, list=16%, signal=67%	ENSMUSG00000020894/ENSMUSG00000031840/ENSMUSG00000000826/ENSMUSG00000031144	4	0.8	1.61223	clathrin-sculpted glutamate transport vesicle membrane (NES: 1.8)
GO:0043195	terminal bouton	52	0.30294	1.81349	0.00926146	0.0371275	0.0249814	2845	tags=54%, list=36%, signal=35%	ENSMUSG00000022048/ENSMUSG00000015656/ENSMUSG00000068923/ENSMUSG00000030669/ENSMUSG00000023484/ENSMUSG00000033615/ENSMUSG00000031840/ENSMUSG00000060938/ENSMUSG00000027805/ENSMUSG00000025867/ENSMUSG00000031391/ENSMUSG00000079037/ENSMUSG00000020349/ENSMUSG00000022973/ENSMUSG00000031144/ENSMUSG00000022935/ENSMUSG00000017831/ENSMUSG00000061601/ENSMUSG00000020198/ENSMUSG00000057230/ENSMUSG00000072214/…	28	0.538462	1.60238	terminal bouton (NES: 1.81)
GO:0030056	hemidesmosome	5	0.685451	1.79868	0.00934649	0.0371275	0.0249814	1308	tags=80%, list=16%, signal=67%	ENSMUSG00000026131/ENSMUSG00000026341/ENSMUSG00000022565/ENSMUSG00000025809	4	0.8	1.60238	hemidesmosome (NES: 1.8)
GO:0070161	anchoring junction	357	0.183096	1.5128	0.00934116	0.0371275	0.0249814	3529	tags=52%, list=44%, signal=30%	ENSMUSG00000029580/ENSMUSG00000036309/ENSMUSG00000018965/ENSMUSG00000018217/ENSMUSG00000028161/ENSMUSG00000026576/ENSMUSG00000024044/ENSMUSG00000026131/ENSMUSG00000022995/ENSMUSG00000028745/ENSMUSG00000063065/ENSMUSG00000020458/ENSMUSG00000069601/ENSMUSG00000022438/ENSMUSG00000056201/ENSMUSG00000033161/ENSMUSG00000029291/ENSMUSG00000032826/ENSMUSG00000028249/ENSMUSG00000062373/ENSMUSG00000069833/…	186	0.521008	1.60238	anchoring junction (NES: 1.51)
GO:0071439	clathrin complex	6	0.652913	1.83954	0.0102308	0.0402971	0.0271141	2782	tags=100%, list=35%, signal=65%	ENSMUSG00000047126/ENSMUSG00000028478/ENSMUSG00000034533/ENSMUSG00000057230/ENSMUSG00000041236/ENSMUSG00000029434	6	1	1.56681	clathrin complex (NES: 1.84)
GO:0035770	ribonucleoprotein granule	435	0.172943	1.45697	0.0102379	0.0402971	0.0271141	2803	tags=43%, list=35%, signal=29%	ENSMUSG00000029580/ENSMUSG00000001525/ENSMUSG00000054302/ENSMUSG00000102252/ENSMUSG00000022283/ENSMUSG00000021963/ENSMUSG00000028759/ENSMUSG00000028452/ENSMUSG00000025586/ENSMUSG00000051695/ENSMUSG00000074657/ENSMUSG00000072235/ENSMUSG00000026667/ENSMUSG00000027763/ENSMUSG00000024576/ENSMUSG00000018411/ENSMUSG00000030432/ENSMUSG00000068823/ENSMUSG00000029823/ENSMUSG00000045763/ENSMUSG00000033499/…	186	0.427586	1.56681	ribonucleoprotein granule (NES: 1.46)
GO:0005758	mitochondrial intermembrane space	53	0.297258	1.78667	0.010528	0.0412505	0.0277555	2617	tags=53%, list=33%, signal=36%	ENSMUSG00000022982/ENSMUSG00000070493/ENSMUSG00000028648/ENSMUSG00000046516/ENSMUSG00000063694/ENSMUSG00000022742/ENSMUSG00000022200/ENSMUSG00000031781/ENSMUSG00000090247/ENSMUSG00000039478/ENSMUSG00000032026/ENSMUSG00000028756/ENSMUSG00000073155/ENSMUSG00000031776/ENSMUSG00000025968/ENSMUSG00000029433/ENSMUSG00000049422/ENSMUSG00000038084/ENSMUSG00000020219/ENSMUSG00000027199/ENSMUSG00000028964/…	28	0.528302	1.55665	mitochondrial intermembrane space (NES: 1.79)
GO:0031588	nucleotide-activated protein kinase complex	7	0.596705	1.77071	0.0107349	0.041871	0.0281731	599	tags=57%, list=7%, signal=53%	ENSMUSG00000020612/ENSMUSG00000032601/ENSMUSG00000005469/ENSMUSG00000050697	4	0.571429	1.55017	nucleotide-activated protein kinase complex (NES: 1.77)
GO:0000235	astral microtubule	6	0.649903	1.83106	0.011005	0.0421647	0.0283707	787	tags=67%, list=10%, signal=60%	ENSMUSG00000020745/ENSMUSG00000027479/ENSMUSG00000031176/ENSMUSG00000033900	4	0.666667	1.54713	astral microtubule (NES: 1.83)
GO:0005818	aster	6	0.649903	1.83106	0.011005	0.0421647	0.0283707	787	tags=67%, list=10%, signal=60%	ENSMUSG00000020745/ENSMUSG00000027479/ENSMUSG00000031176/ENSMUSG00000033900	4	0.666667	1.54713	aster (NES: 1.83)
GO:0097386	glial cell projection	27	0.372222	1.81346	0.0109955	0.0421647	0.0283707	2797	tags=63%, list=35%, signal=41%	ENSMUSG00000024261/ENSMUSG00000018411/ENSMUSG00000034810/ENSMUSG00000031760/ENSMUSG00000022892/ENSMUSG00000026473/ENSMUSG00000028756/ENSMUSG00000025809/ENSMUSG00000028822/ENSMUSG00000026442/ENSMUSG00000031347/ENSMUSG00000021998/ENSMUSG00000015149/ENSMUSG00000035722/ENSMUSG00000000838/ENSMUSG00000019843/ENSMUSG00000031785	17	0.62963	1.54713	glial cell projection (NES: 1.81)
GO:0098992	neuronal dense core vesicle	21	0.401358	1.77859	0.0110059	0.0421647	0.0283707	1874	tags=52%, list=23%, signal=40%	ENSMUSG00000030669/ENSMUSG00000024261/ENSMUSG00000014602/ENSMUSG00000022892/ENSMUSG00000032562/ENSMUSG00000061762/ENSMUSG00000054423/ENSMUSG00000041268/ENSMUSG00000040118/ENSMUSG00000050711/ENSMUSG00000019790	11	0.52381	1.54713	neuronal dense core vesicle (NES: 1.78)
GO:0098985	asymmetric, glutamatergic, excitatory synapse	11	0.526612	1.84007	0.0111789	0.0426379	0.0286891	2773	tags=82%, list=35%, signal=54%	ENSMUSG00000018965/ENSMUSG00000008489/ENSMUSG00000063870/ENSMUSG00000039419/ENSMUSG00000025809/ENSMUSG00000033174/ENSMUSG00000074785/ENSMUSG00000029765/ENSMUSG00000034160	9	0.818182	1.54228	asymmetric, glutamatergic, excitatory synapse (NES: 1.84)
GO:0030130	clathrin coat of trans-Golgi network vesicle	10	0.525394	1.78105	0.0118057	0.0448304	0.0301643	3804	tags=100%, list=48%, signal=53%	ENSMUSG00000047126/ENSMUSG00000047547/ENSMUSG00000028478/ENSMUSG00000034940/ENSMUSG00000009090/ENSMUSG00000031367/ENSMUSG00000004849/ENSMUSG00000031731/ENSMUSG00000049659/ENSMUSG00000003033	10	1	1.52051	clathrin coat of trans-Golgi network vesicle (NES: 1.78)
GO:0097014	ciliary plasm	47	0.298689	1.73921	0.0118825	0.0449241	0.0302274	1402	tags=36%, list=18%, signal=30%	ENSMUSG00000020612/ENSMUSG00000072235/ENSMUSG00000018411/ENSMUSG00000036752/ENSMUSG00000027012/ENSMUSG00000032601/ENSMUSG00000005469/ENSMUSG00000031812/ENSMUSG00000063145/ENSMUSG00000026605/ENSMUSG00000026585/ENSMUSG00000001833/ENSMUSG00000018395/ENSMUSG00000003518/ENSMUSG00000018567/ENSMUSG00000026969/ENSMUSG00000026575	17	0.361702	1.5196	ciliary plasm (NES: 1.74)
GO:0033017	sarcoplasmic reticulum membrane	17	0.439711	1.80133	0.0122675	0.0459764	0.0309354	1644	tags=53%, list=21%, signal=42%	ENSMUSG00000005873/ENSMUSG00000032966/ENSMUSG00000061603/ENSMUSG00000053819/ENSMUSG00000021820/ENSMUSG00000020635/ENSMUSG00000029467/ENSMUSG00000003161/ENSMUSG00000030401	9	0.529412	1.50954	sarcoplasmic reticulum membrane (NES: 1.8)
GO:0045275	respiratory chain complex III	10	0.524412	1.77772	0.0122236	0.0459764	0.0309354	1238	tags=60%, list=15%, signal=51%	ENSMUSG00000064370/ENSMUSG00000063882/ENSMUSG00000044894/ENSMUSG00000021520/ENSMUSG00000020163/ENSMUSG00000059534	6	0.6	1.50954	respiratory chain complex III (NES: 1.78)
GO:0005930	axoneme	46	0.307041	1.77719	0.0124272	0.0463734	0.0312025	1402	tags=37%, list=18%, signal=31%	ENSMUSG00000020612/ENSMUSG00000072235/ENSMUSG00000018411/ENSMUSG00000036752/ENSMUSG00000027012/ENSMUSG00000032601/ENSMUSG00000005469/ENSMUSG00000031812/ENSMUSG00000063145/ENSMUSG00000026605/ENSMUSG00000026585/ENSMUSG00000001833/ENSMUSG00000018395/ENSMUSG00000003518/ENSMUSG00000018567/ENSMUSG00000026969/ENSMUSG00000026575	17	0.369565	1.50581	axoneme (NES: 1.78)
GO:0044665	MLL1/2 complex	26	-0.272991	-1.79625	0.012686	0.047135	0.031715	5437	tags=92%, list=68%, signal=30%	ENSMUSG00000018412/ENSMUSG00000053754/ENSMUSG00000024067/ENSMUSG00000026917/ENSMUSG00000059436/ENSMUSG00000051316/ENSMUSG00000031386/ENSMUSG00000030801/ENSMUSG00000002028/ENSMUSG00000057469/ENSMUSG00000052293/ENSMUSG00000024947/ENSMUSG00000026439/ENSMUSG00000031314/ENSMUSG00000008373/ENSMUSG00000033943/ENSMUSG00000005204/ENSMUSG00000037570/ENSMUSG00000026484/ENSMUSG00000018921/ENSMUSG00000030079/…	24	0.923077	1.49874	MLL1/2 complex (NES: -1.8)
GO:0055037	recycling endosome	132	0.222781	1.6322	0.0128171	0.0474176	0.0319051	2559	tags=43%, list=32%, signal=30%	ENSMUSG00000021057/ENSMUSG00000068923/ENSMUSG00000027523/ENSMUSG00000039470/ENSMUSG00000057948/ENSMUSG00000021687/ENSMUSG00000072235/ENSMUSG00000032826/ENSMUSG00000049313/ENSMUSG00000027546/ENSMUSG00000028557/ENSMUSG00000032435/ENSMUSG00000026123/ENSMUSG00000005125/ENSMUSG00000034593/ENSMUSG00000026878/ENSMUSG00000004771/ENSMUSG00000001847/ENSMUSG00000022892/ENSMUSG00000031441/ENSMUSG00000021910/…	57	0.431818	1.49614	recycling endosome (NES: 1.63)
GO:0043527	tRNA methyltransferase complex	6	-0.625906	-1.93901	0.0134619	0.0495905	0.0333672	2999	tags=100%, list=37%, signal=63%	ENSMUSG00000030264/ENSMUSG00000024037/ENSMUSG00000037376/ENSMUSG00000006732/ENSMUSG00000025260	5	0.833333	1.47668	tRNA methyltransferase complex (NES: -1.94)
GO:1902555	endoribonuclease complex	15	-0.380774	-1.92712	0.0136134	0.0497728	0.0334898	4963	tags=100%, list=62%, signal=38%	ENSMUSG00000036698/ENSMUSG00000022191/ENSMUSG00000041415/ENSMUSG00000028842/ENSMUSG00000042699/ENSMUSG00000060152/ENSMUSG00000056820/ENSMUSG00000023156/ENSMUSG00000024800/ENSMUSG00000041530/ENSMUSG00000035754/ENSMUSG00000024446/ENSMUSG00000024273/ENSMUSG00000025260	14	0.933333	1.47509	endoribonuclease complex (NES: -1.93)
GO:0008287	protein serine/threonine phosphatase complex	34	0.347692	1.82432	0.0136846	0.0497728	0.0334898	1256	tags=38%, list=16%, signal=32%	ENSMUSG00000021057/ENSMUSG00000028161/ENSMUSG00000029120/ENSMUSG00000014956/ENSMUSG00000021816/ENSMUSG00000007564/ENSMUSG00000020349/ENSMUSG00000024500/ENSMUSG00000033953/ENSMUSG00000039515/ENSMUSG00000024777/ENSMUSG00000024976/ENSMUSG00000017843	13	0.382353	1.47509	protein serine/threonine phosphatase complex (NES: 1.82)
GO:1903293	phosphatase complex	34	0.347692	1.82432	0.0136846	0.0497728	0.0334898	1256	tags=38%, list=16%, signal=32%	ENSMUSG00000021057/ENSMUSG00000028161/ENSMUSG00000029120/ENSMUSG00000014956/ENSMUSG00000021816/ENSMUSG00000007564/ENSMUSG00000020349/ENSMUSG00000024500/ENSMUSG00000033953/ENSMUSG00000039515/ENSMUSG00000024777/ENSMUSG00000024976/ENSMUSG00000017843	13	0.382353	1.47509	phosphatase complex (NES: 1.82)

## Sheet: BP
ID	Description	setSize	enrichmentScore	NES	pvalue	p.adjust	qvalue	rank	leading_edge	core_enrichment	GeneCount	GeneRatio	logFDR	NES_Label
GO:0015986	proton motive force-driven ATP synthesis	66	0.604877	3.76456	1e-10	9.75312e-09	7.66941e-09	2099	tags=82%, list=26%, signal=61%	ENSMUSG00000064357/ENSMUSG00000054428/ENSMUSG00000064341/ENSMUSG00000034566/ENSMUSG00000050856/ENSMUSG00000064363/ENSMUSG00000025428/ENSMUSG00000037152/ENSMUSG00000006057/ENSMUSG00000035674/ENSMUSG00000026260/ENSMUSG00000025393/ENSMUSG00000113902/ENSMUSG00000028648/ENSMUSG00000064345/ENSMUSG00000023089/ENSMUSG00000038690/ENSMUSG00000038717/ENSMUSG00000000563/ENSMUSG00000022820/ENSMUSG00000024099/…	54	0.818182	8.11524	proton motive force-driven ATP synthesis (NES: 3.76)
GO:0042776	proton motive force-driven mitochondrial ATP synthesis	63	0.597275	3.69917	1e-10	9.75312e-09	7.66941e-09	2099	tags=81%, list=26%, signal=60%	ENSMUSG00000064357/ENSMUSG00000054428/ENSMUSG00000064341/ENSMUSG00000034566/ENSMUSG00000050856/ENSMUSG00000064363/ENSMUSG00000025428/ENSMUSG00000037152/ENSMUSG00000035674/ENSMUSG00000026260/ENSMUSG00000025393/ENSMUSG00000113902/ENSMUSG00000028648/ENSMUSG00000064345/ENSMUSG00000023089/ENSMUSG00000038690/ENSMUSG00000000563/ENSMUSG00000022820/ENSMUSG00000024099/ENSMUSG00000003072/ENSMUSG00000024038/…	51	0.809524	8.11524	proton motive force-driven mitochondrial ATP synthesis (NES: 3.7)
GO:0006119	oxidative phosphorylation	118	0.516101	3.63926	1e-10	9.75312e-09	7.66941e-09	2131	tags=69%, list=27%, signal=52%	ENSMUSG00000064354/ENSMUSG00000064357/ENSMUSG00000064358/ENSMUSG00000054428/ENSMUSG00000064341/ENSMUSG00000064351/ENSMUSG00000017778/ENSMUSG00000028452/ENSMUSG00000031231/ENSMUSG00000036751/ENSMUSG00000034566/ENSMUSG00000064370/ENSMUSG00000050856/ENSMUSG00000041697/ENSMUSG00000064363/ENSMUSG00000035885/ENSMUSG00000014313/ENSMUSG00000025428/ENSMUSG00000037152/ENSMUSG00000035674/ENSMUSG00000026260/…	82	0.694915	8.11524	oxidative phosphorylation (NES: 3.64)
GO:0006754	ATP biosynthetic process	81	0.555812	3.60784	1e-10	9.75312e-09	7.66941e-09	2136	tags=75%, list=27%, signal=56%	ENSMUSG00000049775/ENSMUSG00000064357/ENSMUSG00000054428/ENSMUSG00000064341/ENSMUSG00000028452/ENSMUSG00000030695/ENSMUSG00000034566/ENSMUSG00000050856/ENSMUSG00000064363/ENSMUSG00000025428/ENSMUSG00000037152/ENSMUSG00000006057/ENSMUSG00000035674/ENSMUSG00000026260/ENSMUSG00000025393/ENSMUSG00000113902/ENSMUSG00000028648/ENSMUSG00000064345/ENSMUSG00000023089/ENSMUSG00000038690/ENSMUSG00000038717/…	61	0.753086	8.11524	ATP biosynthetic process (NES: 3.61)
GO:0140241	translation at synapse	46	0.635034	3.59453	1e-10	9.75312e-09	7.66941e-09	1762	tags=80%, list=22%, signal=63%	ENSMUSG00000057322/ENSMUSG00000062328/ENSMUSG00000025290/ENSMUSG00000034994/ENSMUSG00000062997/ENSMUSG00000060938/ENSMUSG00000046330/ENSMUSG00000030432/ENSMUSG00000060636/ENSMUSG00000032399/ENSMUSG00000074129/ENSMUSG00000058546/ENSMUSG00000062006/ENSMUSG00000057841/ENSMUSG00000000740/ENSMUSG00000067288/ENSMUSG00000038900/ENSMUSG00000041841/ENSMUSG00000058558/ENSMUSG00000079435/ENSMUSG00000025794/…	37	0.804348	8.11524	translation at synapse (NES: 3.59)
GO:0140242	translation at postsynapse	46	0.635034	3.59453	1e-10	9.75312e-09	7.66941e-09	1762	tags=80%, list=22%, signal=63%	ENSMUSG00000057322/ENSMUSG00000062328/ENSMUSG00000025290/ENSMUSG00000034994/ENSMUSG00000062997/ENSMUSG00000060938/ENSMUSG00000046330/ENSMUSG00000030432/ENSMUSG00000060636/ENSMUSG00000032399/ENSMUSG00000074129/ENSMUSG00000058546/ENSMUSG00000062006/ENSMUSG00000057841/ENSMUSG00000000740/ENSMUSG00000067288/ENSMUSG00000038900/ENSMUSG00000041841/ENSMUSG00000058558/ENSMUSG00000079435/ENSMUSG00000025794/…	37	0.804348	8.11524	translation at postsynapse (NES: 3.59)
GO:0009145	purine nucleoside triphosphate biosynthetic process	87	0.540511	3.57224	1e-10	9.75312e-09	7.66941e-09	2136	tags=74%, list=27%, signal=55%	ENSMUSG00000049775/ENSMUSG00000064357/ENSMUSG00000054428/ENSMUSG00000064341/ENSMUSG00000028452/ENSMUSG00000030695/ENSMUSG00000034566/ENSMUSG00000050856/ENSMUSG00000064363/ENSMUSG00000025428/ENSMUSG00000037152/ENSMUSG00000006057/ENSMUSG00000035674/ENSMUSG00000026260/ENSMUSG00000025393/ENSMUSG00000113902/ENSMUSG00000028648/ENSMUSG00000064345/ENSMUSG00000023089/ENSMUSG00000038690/ENSMUSG00000038717/…	64	0.735632	8.11524	purine nucleoside triphosphate biosynthetic process (NES: 3.57)
GO:0009206	purine ribonucleoside triphosphate biosynthetic process	86	0.538191	3.55585	1e-10	9.75312e-09	7.66941e-09	2136	tags=73%, list=27%, signal=54%	ENSMUSG00000049775/ENSMUSG00000064357/ENSMUSG00000054428/ENSMUSG00000064341/ENSMUSG00000028452/ENSMUSG00000030695/ENSMUSG00000034566/ENSMUSG00000050856/ENSMUSG00000064363/ENSMUSG00000025428/ENSMUSG00000037152/ENSMUSG00000006057/ENSMUSG00000035674/ENSMUSG00000026260/ENSMUSG00000025393/ENSMUSG00000113902/ENSMUSG00000028648/ENSMUSG00000064345/ENSMUSG00000023089/ENSMUSG00000038690/ENSMUSG00000038717/…	63	0.732558	8.11524	purine ribonucleoside triphosphate biosynthetic process (NES: 3.56)
GO:0140236	translation at presynapse	45	0.630961	3.54885	1e-10	9.75312e-09	7.66941e-09	1762	tags=80%, list=22%, signal=63%	ENSMUSG00000057322/ENSMUSG00000062328/ENSMUSG00000025290/ENSMUSG00000062997/ENSMUSG00000060938/ENSMUSG00000046330/ENSMUSG00000030432/ENSMUSG00000060636/ENSMUSG00000032399/ENSMUSG00000074129/ENSMUSG00000058546/ENSMUSG00000062006/ENSMUSG00000057841/ENSMUSG00000000740/ENSMUSG00000067288/ENSMUSG00000038900/ENSMUSG00000041841/ENSMUSG00000058558/ENSMUSG00000079435/ENSMUSG00000025794/ENSMUSG00000071415/…	36	0.8	8.11524	translation at presynapse (NES: 3.55)
GO:0009201	ribonucleoside triphosphate biosynthetic process	89	0.518709	3.44745	1e-10	9.75312e-09	7.66941e-09	2136	tags=71%, list=27%, signal=52%	ENSMUSG00000049775/ENSMUSG00000064357/ENSMUSG00000054428/ENSMUSG00000064341/ENSMUSG00000028452/ENSMUSG00000030695/ENSMUSG00000034566/ENSMUSG00000050856/ENSMUSG00000064363/ENSMUSG00000025428/ENSMUSG00000037152/ENSMUSG00000006057/ENSMUSG00000035674/ENSMUSG00000026260/ENSMUSG00000025393/ENSMUSG00000113902/ENSMUSG00000028648/ENSMUSG00000064345/ENSMUSG00000023089/ENSMUSG00000038690/ENSMUSG00000038717/…	63	0.707865	8.11524	ribonucleoside triphosphate biosynthetic process (NES: 3.45)
GO:0009142	nucleoside triphosphate biosynthetic process	93	0.512453	3.44554	1e-10	9.75312e-09	7.66941e-09	2136	tags=70%, list=27%, signal=52%	ENSMUSG00000049775/ENSMUSG00000064357/ENSMUSG00000054428/ENSMUSG00000064341/ENSMUSG00000028452/ENSMUSG00000030695/ENSMUSG00000034566/ENSMUSG00000050856/ENSMUSG00000064363/ENSMUSG00000025428/ENSMUSG00000026817/ENSMUSG00000037152/ENSMUSG00000006057/ENSMUSG00000035674/ENSMUSG00000026260/ENSMUSG00000025393/ENSMUSG00000113902/ENSMUSG00000028648/ENSMUSG00000064345/ENSMUSG00000023089/ENSMUSG00000038690/…	65	0.698925	8.11524	nucleoside triphosphate biosynthetic process (NES: 3.45)
GO:0002181	cytoplasmic translation	163	0.443437	3.29541	1e-10	9.75312e-09	7.66941e-09	3162	tags=77%, list=40%, signal=47%	ENSMUSG00000057322/ENSMUSG00000051391/ENSMUSG00000062328/ENSMUSG00000022283/ENSMUSG00000017404/ENSMUSG00000022812/ENSMUSG00000034892/ENSMUSG00000025586/ENSMUSG00000022884/ENSMUSG00000025290/ENSMUSG00000059291/ENSMUSG00000035150/ENSMUSG00000034994/ENSMUSG00000093674/ENSMUSG00000039001/ENSMUSG00000032518/ENSMUSG00000047675/ENSMUSG00000062997/ENSMUSG00000060938/ENSMUSG00000046330/ENSMUSG00000030432/…	125	0.766871	8.11524	cytoplasmic translation (NES: 3.3)
GO:0019646	aerobic electron transport chain	58	0.540452	3.27961	1e-10	9.75312e-09	7.66941e-09	2032	tags=72%, list=25%, signal=54%	ENSMUSG00000064358/ENSMUSG00000064341/ENSMUSG00000017778/ENSMUSG00000031231/ENSMUSG00000064370/ENSMUSG00000041697/ENSMUSG00000064363/ENSMUSG00000035885/ENSMUSG00000026260/ENSMUSG00000064345/ENSMUSG00000063882/ENSMUSG00000031818/ENSMUSG00000024099/ENSMUSG00000000088/ENSMUSG00000044894/ENSMUSG00000063694/ENSMUSG00000021520/ENSMUSG00000025204/ENSMUSG00000032330/ENSMUSG00000020664/ENSMUSG00000064368/…	42	0.724138	8.11524	aerobic electron transport chain (NES: 3.28)
GO:0022904	respiratory electron transport chain	79	0.503452	3.25241	1e-10	9.75312e-09	7.66941e-09	2131	tags=68%, list=27%, signal=51%	ENSMUSG00000064354/ENSMUSG00000064358/ENSMUSG00000064341/ENSMUSG00000064351/ENSMUSG00000017778/ENSMUSG00000031231/ENSMUSG00000006818/ENSMUSG00000064370/ENSMUSG00000041697/ENSMUSG00000064363/ENSMUSG00000035885/ENSMUSG00000026260/ENSMUSG00000070493/ENSMUSG00000064345/ENSMUSG00000063882/ENSMUSG00000031818/ENSMUSG00000023089/ENSMUSG00000024099/ENSMUSG00000000088/ENSMUSG00000044894/ENSMUSG00000063694/…	54	0.683544	8.11524	respiratory electron transport chain (NES: 3.25)
GO:0022900	electron transport chain	81	0.500076	3.24605	1e-10	9.75312e-09	7.66941e-09	2131	tags=68%, list=27%, signal=50%	ENSMUSG00000064354/ENSMUSG00000064358/ENSMUSG00000064341/ENSMUSG00000064351/ENSMUSG00000017778/ENSMUSG00000031231/ENSMUSG00000006818/ENSMUSG00000064370/ENSMUSG00000041697/ENSMUSG00000064363/ENSMUSG00000035885/ENSMUSG00000026260/ENSMUSG00000070493/ENSMUSG00000064345/ENSMUSG00000063882/ENSMUSG00000031818/ENSMUSG00000023089/ENSMUSG00000024099/ENSMUSG00000000088/ENSMUSG00000044894/ENSMUSG00000063694/…	55	0.679012	8.11524	electron transport chain (NES: 3.25)
GO:0042773	ATP synthesis coupled electron transport	65	0.520628	3.23986	1e-10	9.75312e-09	7.66941e-09	2131	tags=71%, list=27%, signal=52%	ENSMUSG00000064354/ENSMUSG00000064358/ENSMUSG00000064341/ENSMUSG00000017778/ENSMUSG00000031231/ENSMUSG00000064370/ENSMUSG00000041697/ENSMUSG00000064363/ENSMUSG00000035885/ENSMUSG00000026260/ENSMUSG00000070493/ENSMUSG00000064345/ENSMUSG00000063882/ENSMUSG00000031818/ENSMUSG00000024099/ENSMUSG00000000088/ENSMUSG00000044894/ENSMUSG00000063694/ENSMUSG00000021520/ENSMUSG00000024038/ENSMUSG00000025204/…	46	0.707692	8.11524	ATP synthesis coupled electron transport (NES: 3.24)
GO:0009144	purine nucleoside triphosphate metabolic process	174	0.429385	3.23435	1e-10	9.75312e-09	7.66941e-09	2200	tags=60%, list=27%, signal=44%	ENSMUSG00000049775/ENSMUSG00000015656/ENSMUSG00000064357/ENSMUSG00000029223/ENSMUSG00000054428/ENSMUSG00000026576/ENSMUSG00000064341/ENSMUSG00000028452/ENSMUSG00000030695/ENSMUSG00000034566/ENSMUSG00000025817/ENSMUSG00000050856/ENSMUSG00000064363/ENSMUSG00000004267/ENSMUSG00000025428/ENSMUSG00000027639/ENSMUSG00000026817/ENSMUSG00000037152/ENSMUSG00000006057/ENSMUSG00000035674/ENSMUSG00000011752/…	104	0.597701	8.11524	purine nucleoside triphosphate metabolic process (NES: 3.23)
GO:0046034	ATP metabolic process	157	0.43845	3.23405	1e-10	9.75312e-09	7.66941e-09	2200	tags=61%, list=27%, signal=45%	ENSMUSG00000049775/ENSMUSG00000015656/ENSMUSG00000064357/ENSMUSG00000029223/ENSMUSG00000054428/ENSMUSG00000026576/ENSMUSG00000064341/ENSMUSG00000028452/ENSMUSG00000030695/ENSMUSG00000034566/ENSMUSG00000025817/ENSMUSG00000050856/ENSMUSG00000064363/ENSMUSG00000004267/ENSMUSG00000025428/ENSMUSG00000026817/ENSMUSG00000037152/ENSMUSG00000006057/ENSMUSG00000035674/ENSMUSG00000011752/ENSMUSG00000026260/…	95	0.605096	8.11524	ATP metabolic process (NES: 3.23)
GO:0008088	axo-dendritic transport	79	0.49923	3.22514	1e-10	9.75312e-09	7.66941e-09	1555	tags=58%, list=19%, signal=47%	ENSMUSG00000022055/ENSMUSG00000015656/ENSMUSG00000022629/ENSMUSG00000022054/ENSMUSG00000029223/ENSMUSG00000006740/ENSMUSG00000021288/ENSMUSG00000063077/ENSMUSG00000026131/ENSMUSG00000027254/ENSMUSG00000020745/ENSMUSG00000026764/ENSMUSG00000069601/ENSMUSG00000074657/ENSMUSG00000022982/ENSMUSG00000029291/ENSMUSG00000026426/ENSMUSG00000018411/ENSMUSG00000014602/ENSMUSG00000034593/ENSMUSG00000020132/…	46	0.582278	8.11524	axo-dendritic transport (NES: 3.23)
GO:0042775	mitochondrial ATP synthesis coupled electron transport	64	0.515179	3.20232	1e-10	9.75312e-09	7.66941e-09	2131	tags=70%, list=27%, signal=52%	ENSMUSG00000064358/ENSMUSG00000064341/ENSMUSG00000017778/ENSMUSG00000031231/ENSMUSG00000064370/ENSMUSG00000041697/ENSMUSG00000064363/ENSMUSG00000035885/ENSMUSG00000026260/ENSMUSG00000070493/ENSMUSG00000064345/ENSMUSG00000063882/ENSMUSG00000031818/ENSMUSG00000024099/ENSMUSG00000000088/ENSMUSG00000044894/ENSMUSG00000063694/ENSMUSG00000021520/ENSMUSG00000024038/ENSMUSG00000025204/ENSMUSG00000032330/…	45	0.703125	8.11524	mitochondrial ATP synthesis coupled electron transport (NES: 3.2)
GO:0009152	purine ribonucleotide biosynthetic process	107	0.459014	3.18657	1e-10	9.75312e-09	7.66941e-09	2136	tags=63%, list=27%, signal=47%	ENSMUSG00000049775/ENSMUSG00000064357/ENSMUSG00000054428/ENSMUSG00000064341/ENSMUSG00000028452/ENSMUSG00000030695/ENSMUSG00000034566/ENSMUSG00000050856/ENSMUSG00000064363/ENSMUSG00000025428/ENSMUSG00000026817/ENSMUSG00000037152/ENSMUSG00000006057/ENSMUSG00000035674/ENSMUSG00000026260/ENSMUSG00000025393/ENSMUSG00000113902/ENSMUSG00000028648/ENSMUSG00000064345/ENSMUSG00000023089/ENSMUSG00000038690/…	67	0.626168	8.11524	purine ribonucleotide biosynthetic process (NES: 3.19)
GO:0009060	aerobic respiration	210	0.411386	3.18258	1e-10	9.75312e-09	7.66941e-09	2309	tags=60%, list=29%, signal=43%	ENSMUSG00000064354/ENSMUSG00000064357/ENSMUSG00000029223/ENSMUSG00000064358/ENSMUSG00000054428/ENSMUSG00000064341/ENSMUSG00000020321/ENSMUSG00000064351/ENSMUSG00000017778/ENSMUSG00000028452/ENSMUSG00000031231/ENSMUSG00000036751/ENSMUSG00000030695/ENSMUSG00000034566/ENSMUSG00000064370/ENSMUSG00000050856/ENSMUSG00000041697/ENSMUSG00000064363/ENSMUSG00000004267/ENSMUSG00000035885/ENSMUSG00000014313/…	125	0.595238	8.11524	aerobic respiration (NES: 3.18)
GO:0045333	cellular respiration	229	0.403425	3.17223	1e-10	9.75312e-09	7.66941e-09	2309	tags=59%, list=29%, signal=43%	ENSMUSG00000064354/ENSMUSG00000064357/ENSMUSG00000029223/ENSMUSG00000064358/ENSMUSG00000054428/ENSMUSG00000064341/ENSMUSG00000020321/ENSMUSG00000064351/ENSMUSG00000017778/ENSMUSG00000028452/ENSMUSG00000031231/ENSMUSG00000036751/ENSMUSG00000030695/ENSMUSG00000034566/ENSMUSG00000006818/ENSMUSG00000064370/ENSMUSG00000050856/ENSMUSG00000041697/ENSMUSG00000064363/ENSMUSG00000004267/ENSMUSG00000035885/…	134	0.585153	8.11524	cellular respiration (NES: 3.17)
GO:0009205	purine ribonucleoside triphosphate metabolic process	169	0.424003	3.17141	1e-10	9.75312e-09	7.66941e-09	2200	tags=59%, list=27%, signal=44%	ENSMUSG00000049775/ENSMUSG00000015656/ENSMUSG00000064357/ENSMUSG00000029223/ENSMUSG00000054428/ENSMUSG00000026576/ENSMUSG00000064341/ENSMUSG00000028452/ENSMUSG00000030695/ENSMUSG00000034566/ENSMUSG00000025817/ENSMUSG00000050856/ENSMUSG00000064363/ENSMUSG00000004267/ENSMUSG00000025428/ENSMUSG00000026817/ENSMUSG00000037152/ENSMUSG00000006057/ENSMUSG00000035674/ENSMUSG00000011752/ENSMUSG00000026260/…	100	0.591716	8.11524	purine ribonucleoside triphosphate metabolic process (NES: 3.17)
GO:1902600	proton transmembrane transport	96	0.467646	3.16832	1e-10	9.75312e-09	7.66941e-09	1797	tags=59%, list=22%, signal=47%	ENSMUSG00000064354/ENSMUSG00000064357/ENSMUSG00000064358/ENSMUSG00000026576/ENSMUSG00000064341/ENSMUSG00000031633/ENSMUSG00000064351/ENSMUSG00000041028/ENSMUSG00000061904/ENSMUSG00000034566/ENSMUSG00000064370/ENSMUSG00000050856/ENSMUSG00000059412/ENSMUSG00000064363/ENSMUSG00000025428/ENSMUSG00000033161/ENSMUSG00000006057/ENSMUSG00000026260/ENSMUSG00000033793/ENSMUSG00000025393/ENSMUSG00000007097/…	57	0.59375	8.11524	proton transmembrane transport (NES: 3.17)
GO:0015980	energy derivation by oxidation of organic compounds	277	0.382497	3.09106	1e-10	9.75312e-09	7.66941e-09	2309	tags=56%, list=29%, signal=41%	ENSMUSG00000064354/ENSMUSG00000064357/ENSMUSG00000027523/ENSMUSG00000029223/ENSMUSG00000064358/ENSMUSG00000054428/ENSMUSG00000033208/ENSMUSG00000064341/ENSMUSG00000020321/ENSMUSG00000064351/ENSMUSG00000017778/ENSMUSG00000022812/ENSMUSG00000028452/ENSMUSG00000031231/ENSMUSG00000036751/ENSMUSG00000030695/ENSMUSG00000034566/ENSMUSG00000006818/ENSMUSG00000064370/ENSMUSG00000050856/ENSMUSG00000041697/…	155	0.559567	8.11524	energy derivation by oxidation of organic compounds (NES: 3.09)
GO:0009260	ribonucleotide biosynthetic process	115	0.436371	3.06398	1e-10	9.75312e-09	7.66941e-09	2136	tags=60%, list=27%, signal=45%	ENSMUSG00000049775/ENSMUSG00000064357/ENSMUSG00000054428/ENSMUSG00000064341/ENSMUSG00000028452/ENSMUSG00000030695/ENSMUSG00000034566/ENSMUSG00000050856/ENSMUSG00000064363/ENSMUSG00000025428/ENSMUSG00000026817/ENSMUSG00000037152/ENSMUSG00000006057/ENSMUSG00000035674/ENSMUSG00000026260/ENSMUSG00000025393/ENSMUSG00000113902/ENSMUSG00000028648/ENSMUSG00000064345/ENSMUSG00000023089/ENSMUSG00000038690/…	69	0.6	8.11524	ribonucleotide biosynthetic process (NES: 3.06)
GO:0009141	nucleoside triphosphate metabolic process	184	0.404722	3.06226	1e-10	9.75312e-09	7.66941e-09	2200	tags=57%, list=27%, signal=42%	ENSMUSG00000049775/ENSMUSG00000015656/ENSMUSG00000064357/ENSMUSG00000029223/ENSMUSG00000054428/ENSMUSG00000026576/ENSMUSG00000064341/ENSMUSG00000028452/ENSMUSG00000030695/ENSMUSG00000034566/ENSMUSG00000025817/ENSMUSG00000050856/ENSMUSG00000064363/ENSMUSG00000004267/ENSMUSG00000025428/ENSMUSG00000027639/ENSMUSG00000026817/ENSMUSG00000037152/ENSMUSG00000006057/ENSMUSG00000035674/ENSMUSG00000011752/…	105	0.570652	8.11524	nucleoside triphosphate metabolic process (NES: 3.06)
GO:0006164	purine nucleotide biosynthetic process	118	0.432241	3.04793	1e-10	9.75312e-09	7.66941e-09	2136	tags=59%, list=27%, signal=44%	ENSMUSG00000049775/ENSMUSG00000064357/ENSMUSG00000054428/ENSMUSG00000064341/ENSMUSG00000028452/ENSMUSG00000030695/ENSMUSG00000034566/ENSMUSG00000050856/ENSMUSG00000064363/ENSMUSG00000025428/ENSMUSG00000026817/ENSMUSG00000037152/ENSMUSG00000006057/ENSMUSG00000035674/ENSMUSG00000026260/ENSMUSG00000025393/ENSMUSG00000113902/ENSMUSG00000028648/ENSMUSG00000064345/ENSMUSG00000023089/ENSMUSG00000038690/…	70	0.59322	8.11524	purine nucleotide biosynthetic process (NES: 3.05)
GO:0009165	nucleotide biosynthetic process	133	0.419369	3.02958	1e-10	9.75312e-09	7.66941e-09	2136	tags=58%, list=27%, signal=43%	ENSMUSG00000049775/ENSMUSG00000064357/ENSMUSG00000054428/ENSMUSG00000064341/ENSMUSG00000028452/ENSMUSG00000030695/ENSMUSG00000034566/ENSMUSG00000050856/ENSMUSG00000064363/ENSMUSG00000025428/ENSMUSG00000026817/ENSMUSG00000037152/ENSMUSG00000006057/ENSMUSG00000035674/ENSMUSG00000022292/ENSMUSG00000026260/ENSMUSG00000025393/ENSMUSG00000113902/ENSMUSG00000028648/ENSMUSG00000064345/ENSMUSG00000023089/…	77	0.578947	8.11524	nucleotide biosynthetic process (NES: 3.03)
GO:0046390	ribose phosphate biosynthetic process	118	0.422789	2.98127	1e-10	9.75312e-09	7.66941e-09	2136	tags=58%, list=27%, signal=44%	ENSMUSG00000049775/ENSMUSG00000064357/ENSMUSG00000054428/ENSMUSG00000064341/ENSMUSG00000028452/ENSMUSG00000030695/ENSMUSG00000034566/ENSMUSG00000050856/ENSMUSG00000064363/ENSMUSG00000025428/ENSMUSG00000026817/ENSMUSG00000037152/ENSMUSG00000006057/ENSMUSG00000035674/ENSMUSG00000026260/ENSMUSG00000025393/ENSMUSG00000113902/ENSMUSG00000028648/ENSMUSG00000064345/ENSMUSG00000023089/ENSMUSG00000038690/…	69	0.584746	8.11524	ribose phosphate biosynthetic process (NES: 2.98)
GO:0006091	generation of precursor metabolites and energy	296	0.361155	2.94433	1e-10	9.75312e-09	7.66941e-09	2309	tags=54%, list=29%, signal=40%	ENSMUSG00000064354/ENSMUSG00000064357/ENSMUSG00000027523/ENSMUSG00000029223/ENSMUSG00000064358/ENSMUSG00000054428/ENSMUSG00000033208/ENSMUSG00000064341/ENSMUSG00000020321/ENSMUSG00000064351/ENSMUSG00000017778/ENSMUSG00000022812/ENSMUSG00000028452/ENSMUSG00000031231/ENSMUSG00000036751/ENSMUSG00000030695/ENSMUSG00000034566/ENSMUSG00000006818/ENSMUSG00000064370/ENSMUSG00000050856/ENSMUSG00000041697/…	159	0.537162	8.11524	generation of precursor metabolites and energy (NES: 2.94)
GO:0006163	purine nucleotide metabolic process	235	0.367988	2.90142	1e-10	9.75312e-09	7.66941e-09	2200	tags=53%, list=27%, signal=39%	ENSMUSG00000049775/ENSMUSG00000015656/ENSMUSG00000064357/ENSMUSG00000029223/ENSMUSG00000054428/ENSMUSG00000026576/ENSMUSG00000064341/ENSMUSG00000020321/ENSMUSG00000024213/ENSMUSG00000028452/ENSMUSG00000030695/ENSMUSG00000034566/ENSMUSG00000025817/ENSMUSG00000050856/ENSMUSG00000064363/ENSMUSG00000004267/ENSMUSG00000025428/ENSMUSG00000027639/ENSMUSG00000026817/ENSMUSG00000037152/ENSMUSG00000006057/…	124	0.52766	8.11524	purine nucleotide metabolic process (NES: 2.9)
GO:0009150	purine ribonucleotide metabolic process	201	0.377387	2.89957	1e-10	9.75312e-09	7.66941e-09	2200	tags=54%, list=27%, signal=40%	ENSMUSG00000049775/ENSMUSG00000015656/ENSMUSG00000064357/ENSMUSG00000029223/ENSMUSG00000054428/ENSMUSG00000026576/ENSMUSG00000064341/ENSMUSG00000024213/ENSMUSG00000028452/ENSMUSG00000030695/ENSMUSG00000034566/ENSMUSG00000025817/ENSMUSG00000050856/ENSMUSG00000064363/ENSMUSG00000004267/ENSMUSG00000025428/ENSMUSG00000026817/ENSMUSG00000037152/ENSMUSG00000006057/ENSMUSG00000035674/ENSMUSG00000011752/…	108	0.537313	8.11524	purine ribonucleotide metabolic process (NES: 2.9)
GO:0009117	nucleotide metabolic process	258	0.360598	2.88251	1e-10	9.75312e-09	7.66941e-09	2200	tags=52%, list=27%, signal=39%	ENSMUSG00000049775/ENSMUSG00000015656/ENSMUSG00000064357/ENSMUSG00000029223/ENSMUSG00000054428/ENSMUSG00000026576/ENSMUSG00000064341/ENSMUSG00000020321/ENSMUSG00000024213/ENSMUSG00000028452/ENSMUSG00000030695/ENSMUSG00000034566/ENSMUSG00000025817/ENSMUSG00000050856/ENSMUSG00000064363/ENSMUSG00000004267/ENSMUSG00000025428/ENSMUSG00000027639/ENSMUSG00000026817/ENSMUSG00000037152/ENSMUSG00000006057/…	134	0.51938	8.11524	nucleotide metabolic process (NES: 2.88)
GO:0072522	purine-containing compound biosynthetic process	157	0.388472	2.86541	1e-10	9.75312e-09	7.66941e-09	2136	tags=55%, list=27%, signal=41%	ENSMUSG00000049775/ENSMUSG00000064357/ENSMUSG00000054428/ENSMUSG00000064341/ENSMUSG00000028452/ENSMUSG00000030695/ENSMUSG00000034566/ENSMUSG00000029304/ENSMUSG00000050856/ENSMUSG00000064363/ENSMUSG00000025428/ENSMUSG00000026817/ENSMUSG00000037152/ENSMUSG00000006057/ENSMUSG00000035674/ENSMUSG00000020402/ENSMUSG00000026260/ENSMUSG00000025393/ENSMUSG00000113902/ENSMUSG00000020917/ENSMUSG00000028648/…	86	0.547771	8.11524	purine-containing compound biosynthetic process (NES: 2.87)
GO:0099003	vesicle-mediated transport in synapse	247	0.356265	2.82731	1e-10	9.75312e-09	7.66941e-09	2642	tags=58%, list=33%, signal=40%	ENSMUSG00000021057/ENSMUSG00000029580/ENSMUSG00000001175/ENSMUSG00000068923/ENSMUSG00000028161/ENSMUSG00000020894/ENSMUSG00000036438/ENSMUSG00000027273/ENSMUSG00000047126/ENSMUSG00000023064/ENSMUSG00000019370/ENSMUSG00000020368/ENSMUSG00000047139/ENSMUSG00000033615/ENSMUSG00000031840/ENSMUSG00000024261/ENSMUSG00000027438/ENSMUSG00000026797/ENSMUSG00000037373/ENSMUSG00000033793/ENSMUSG00000027805/…	144	0.582996	8.11524	vesicle-mediated transport in synapse (NES: 2.83)
GO:0009259	ribonucleotide metabolic process	210	0.364971	2.82351	1e-10	9.75312e-09	7.66941e-09	2200	tags=52%, list=27%, signal=39%	ENSMUSG00000049775/ENSMUSG00000015656/ENSMUSG00000064357/ENSMUSG00000029223/ENSMUSG00000054428/ENSMUSG00000026576/ENSMUSG00000064341/ENSMUSG00000024213/ENSMUSG00000028452/ENSMUSG00000030695/ENSMUSG00000034566/ENSMUSG00000025817/ENSMUSG00000050856/ENSMUSG00000064363/ENSMUSG00000004267/ENSMUSG00000025428/ENSMUSG00000026817/ENSMUSG00000037152/ENSMUSG00000006057/ENSMUSG00000035674/ENSMUSG00000011752/…	110	0.52381	8.11524	ribonucleotide metabolic process (NES: 2.82)
GO:0019693	ribose phosphate metabolic process	213	0.357888	2.77487	1e-10	9.75312e-09	7.66941e-09	2200	tags=52%, list=27%, signal=38%	ENSMUSG00000049775/ENSMUSG00000015656/ENSMUSG00000064357/ENSMUSG00000029223/ENSMUSG00000054428/ENSMUSG00000026576/ENSMUSG00000064341/ENSMUSG00000024213/ENSMUSG00000028452/ENSMUSG00000030695/ENSMUSG00000034566/ENSMUSG00000025817/ENSMUSG00000050856/ENSMUSG00000064363/ENSMUSG00000004267/ENSMUSG00000025428/ENSMUSG00000026817/ENSMUSG00000037152/ENSMUSG00000006057/ENSMUSG00000035674/ENSMUSG00000011752/…	110	0.516432	8.11524	ribose phosphate metabolic process (NES: 2.77)
GO:0099504	synaptic vesicle cycle	202	0.35979	2.76584	1e-10	9.75312e-09	7.66941e-09	2706	tags=60%, list=34%, signal=41%	ENSMUSG00000029580/ENSMUSG00000001175/ENSMUSG00000068923/ENSMUSG00000028161/ENSMUSG00000020894/ENSMUSG00000036438/ENSMUSG00000027273/ENSMUSG00000047126/ENSMUSG00000023064/ENSMUSG00000019370/ENSMUSG00000020368/ENSMUSG00000047139/ENSMUSG00000033615/ENSMUSG00000031840/ENSMUSG00000024261/ENSMUSG00000027438/ENSMUSG00000026797/ENSMUSG00000037373/ENSMUSG00000033793/ENSMUSG00000027805/ENSMUSG00000006273/…	121	0.59901	8.11524	synaptic vesicle cycle (NES: 2.77)
GO:1901293	nucleoside phosphate biosynthetic process	186	0.348267	2.64167	1e-10	9.75312e-09	7.66941e-09	2136	tags=51%, list=27%, signal=38%	ENSMUSG00000049775/ENSMUSG00000064357/ENSMUSG00000054428/ENSMUSG00000064341/ENSMUSG00000028452/ENSMUSG00000030695/ENSMUSG00000034566/ENSMUSG00000050856/ENSMUSG00000064363/ENSMUSG00000025428/ENSMUSG00000026817/ENSMUSG00000037152/ENSMUSG00000006057/ENSMUSG00000035674/ENSMUSG00000020402/ENSMUSG00000022292/ENSMUSG00000026260/ENSMUSG00000025393/ENSMUSG00000113902/ENSMUSG00000020917/ENSMUSG00000028648/…	94	0.505376	8.11524	nucleoside phosphate biosynthetic process (NES: 2.64)
GO:0072521	purine-containing compound metabolic process	310	0.315529	2.58869	1e-10	9.75312e-09	7.66941e-09	2200	tags=47%, list=27%, signal=36%	ENSMUSG00000049775/ENSMUSG00000015656/ENSMUSG00000064357/ENSMUSG00000029223/ENSMUSG00000054428/ENSMUSG00000026576/ENSMUSG00000064341/ENSMUSG00000020321/ENSMUSG00000024213/ENSMUSG00000028452/ENSMUSG00000030695/ENSMUSG00000034566/ENSMUSG00000029304/ENSMUSG00000025817/ENSMUSG00000050856/ENSMUSG00000064363/ENSMUSG00000004267/ENSMUSG00000025428/ENSMUSG00000027639/ENSMUSG00000026817/ENSMUSG00000037152/…	147	0.474194	8.11524	purine-containing compound metabolic process (NES: 2.59)
GO:0061564	axon development	323	0.313077	2.58148	1e-10	9.75312e-09	7.66941e-09	2604	tags=52%, list=33%, signal=37%	ENSMUSG00000052727/ENSMUSG00000029580/ENSMUSG00000022055/ENSMUSG00000022629/ENSMUSG00000022054/ENSMUSG00000020396/ENSMUSG00000018217/ENSMUSG00000029223/ENSMUSG00000062380/ENSMUSG00000041020/ENSMUSG00000002985/ENSMUSG00000006740/ENSMUSG00000024044/ENSMUSG00000022548/ENSMUSG00000041607/ENSMUSG00000026131/ENSMUSG00000031996/ENSMUSG00000022995/ENSMUSG00000022812/ENSMUSG00000027254/ENSMUSG00000020745/…	169	0.52322	8.11524	axon development (NES: 2.58)
GO:0099177	regulation of trans-synaptic signaling	350	0.308157	2.56119	1e-10	9.75312e-09	7.66941e-09	2724	tags=53%, list=34%, signal=37%	ENSMUSG00000021057/ENSMUSG00000052727/ENSMUSG00000022055/ENSMUSG00000001175/ENSMUSG00000020396/ENSMUSG00000018965/ENSMUSG00000051391/ENSMUSG00000028161/ENSMUSG00000031748/ENSMUSG00000039470/ENSMUSG00000033208/ENSMUSG00000020894/ENSMUSG00000036438/ENSMUSG00000027273/ENSMUSG00000002985/ENSMUSG00000006740/ENSMUSG00000038587/ENSMUSG00000023064/ENSMUSG00000019370/ENSMUSG00000022812/ENSMUSG00000027254/…	186	0.531429	8.11524	regulation of trans-synaptic signaling (NES: 2.56)
GO:0007409	axonogenesis	291	0.313832	2.55391	1e-10	9.75312e-09	7.66941e-09	2837	tags=56%, list=35%, signal=37%	ENSMUSG00000052727/ENSMUSG00000029580/ENSMUSG00000022055/ENSMUSG00000022629/ENSMUSG00000022054/ENSMUSG00000020396/ENSMUSG00000018217/ENSMUSG00000029223/ENSMUSG00000062380/ENSMUSG00000002985/ENSMUSG00000006740/ENSMUSG00000041607/ENSMUSG00000026131/ENSMUSG00000031996/ENSMUSG00000022995/ENSMUSG00000022812/ENSMUSG00000027254/ENSMUSG00000020745/ENSMUSG00000020458/ENSMUSG00000026764/ENSMUSG00000069601/…	162	0.556701	8.11524	axonogenesis (NES: 2.55)
GO:0050804	modulation of chemical synaptic transmission	349	0.306807	2.54877	1e-10	9.75312e-09	7.66941e-09	2724	tags=53%, list=34%, signal=37%	ENSMUSG00000021057/ENSMUSG00000052727/ENSMUSG00000022055/ENSMUSG00000001175/ENSMUSG00000020396/ENSMUSG00000018965/ENSMUSG00000051391/ENSMUSG00000028161/ENSMUSG00000031748/ENSMUSG00000039470/ENSMUSG00000033208/ENSMUSG00000020894/ENSMUSG00000036438/ENSMUSG00000027273/ENSMUSG00000002985/ENSMUSG00000006740/ENSMUSG00000038587/ENSMUSG00000023064/ENSMUSG00000019370/ENSMUSG00000022812/ENSMUSG00000027254/…	185	0.530086	8.11524	modulation of chemical synaptic transmission (NES: 2.55)
GO:0048812	neuron projection morphogenesis	445	0.295102	2.51041	1e-10	9.75312e-09	7.66941e-09	2851	tags=54%, list=36%, signal=37%	ENSMUSG00000021057/ENSMUSG00000052727/ENSMUSG00000029580/ENSMUSG00000022055/ENSMUSG00000022629/ENSMUSG00000022054/ENSMUSG00000020396/ENSMUSG00000018965/ENSMUSG00000018217/ENSMUSG00000029223/ENSMUSG00000028161/ENSMUSG00000062380/ENSMUSG00000033208/ENSMUSG00000002985/ENSMUSG00000006740/ENSMUSG00000024044/ENSMUSG00000041607/ENSMUSG00000026131/ENSMUSG00000031996/ENSMUSG00000022995/ENSMUSG00000022812/…	240	0.539326	8.11524	neuron projection morphogenesis (NES: 2.51)
GO:0048667	cell morphogenesis involved in neuron differentiation	401	0.297684	2.50396	1e-10	9.75312e-09	7.66941e-09	2851	tags=54%, list=36%, signal=37%	ENSMUSG00000021057/ENSMUSG00000052727/ENSMUSG00000029580/ENSMUSG00000022055/ENSMUSG00000022629/ENSMUSG00000022054/ENSMUSG00000020396/ENSMUSG00000018965/ENSMUSG00000018217/ENSMUSG00000029223/ENSMUSG00000028161/ENSMUSG00000062380/ENSMUSG00000002985/ENSMUSG00000006740/ENSMUSG00000041607/ENSMUSG00000026131/ENSMUSG00000031996/ENSMUSG00000022995/ENSMUSG00000022812/ENSMUSG00000027254/ENSMUSG00000020745/…	216	0.538653	8.11524	cell morphogenesis involved in neuron differentiation (NES: 2.5)
GO:0098662	inorganic cation transmembrane transport	358	0.298587	2.48573	1e-10	9.75312e-09	7.66941e-09	2540	tags=50%, list=32%, signal=36%	ENSMUSG00000021057/ENSMUSG00000001175/ENSMUSG00000064354/ENSMUSG00000064357/ENSMUSG00000064358/ENSMUSG00000028161/ENSMUSG00000020894/ENSMUSG00000026576/ENSMUSG00000036438/ENSMUSG00000020849/ENSMUSG00000027273/ENSMUSG00000030669/ENSMUSG00000064341/ENSMUSG00000029221/ENSMUSG00000031633/ENSMUSG00000064351/ENSMUSG00000019370/ENSMUSG00000041028/ENSMUSG00000061904/ENSMUSG00000034566/ENSMUSG00000069601/…	179	0.5	8.11524	inorganic cation transmembrane transport (NES: 2.49)
GO:0120039	plasma membrane bounded cell projection morphogenesis	452	0.291116	2.4774	1e-10	9.75312e-09	7.66941e-09	2851	tags=54%, list=36%, signal=37%	ENSMUSG00000021057/ENSMUSG00000052727/ENSMUSG00000029580/ENSMUSG00000022055/ENSMUSG00000022629/ENSMUSG00000022054/ENSMUSG00000020396/ENSMUSG00000018965/ENSMUSG00000018217/ENSMUSG00000029223/ENSMUSG00000028161/ENSMUSG00000062380/ENSMUSG00000033208/ENSMUSG00000002985/ENSMUSG00000006740/ENSMUSG00000024044/ENSMUSG00000041607/ENSMUSG00000026131/ENSMUSG00000031996/ENSMUSG00000022995/ENSMUSG00000022812/…	242	0.535398	8.11524	plasma membrane bounded cell projection morphogenesis (NES: 2.48)
GO:0099537	trans-synaptic signaling	456	0.287675	2.44976	1e-10	9.75312e-09	7.66941e-09	2724	tags=51%, list=34%, signal=36%	ENSMUSG00000021057/ENSMUSG00000052727/ENSMUSG00000022055/ENSMUSG00000001175/ENSMUSG00000068923/ENSMUSG00000020396/ENSMUSG00000018965/ENSMUSG00000051391/ENSMUSG00000028161/ENSMUSG00000031748/ENSMUSG00000039470/ENSMUSG00000033208/ENSMUSG00000020894/ENSMUSG00000036438/ENSMUSG00000027273/ENSMUSG00000002985/ENSMUSG00000006740/ENSMUSG00000038587/ENSMUSG00000063077/ENSMUSG00000023064/ENSMUSG00000019370/…	233	0.510965	8.11524	trans-synaptic signaling (NES: 2.45)
GO:0048858	cell projection morphogenesis	456	0.287204	2.44576	1e-10	9.75312e-09	7.66941e-09	2851	tags=53%, list=36%, signal=36%	ENSMUSG00000021057/ENSMUSG00000052727/ENSMUSG00000029580/ENSMUSG00000022055/ENSMUSG00000022629/ENSMUSG00000022054/ENSMUSG00000020396/ENSMUSG00000018965/ENSMUSG00000018217/ENSMUSG00000029223/ENSMUSG00000028161/ENSMUSG00000062380/ENSMUSG00000033208/ENSMUSG00000002985/ENSMUSG00000006740/ENSMUSG00000024044/ENSMUSG00000041607/ENSMUSG00000026131/ENSMUSG00000031996/ENSMUSG00000022995/ENSMUSG00000022812/…	242	0.530702	8.11524	cell projection morphogenesis (NES: 2.45)
GO:0007268	chemical synaptic transmission	453	0.286267	2.43687	1e-10	9.75312e-09	7.66941e-09	2724	tags=51%, list=34%, signal=36%	ENSMUSG00000021057/ENSMUSG00000052727/ENSMUSG00000022055/ENSMUSG00000001175/ENSMUSG00000068923/ENSMUSG00000020396/ENSMUSG00000018965/ENSMUSG00000051391/ENSMUSG00000028161/ENSMUSG00000031748/ENSMUSG00000039470/ENSMUSG00000033208/ENSMUSG00000020894/ENSMUSG00000036438/ENSMUSG00000027273/ENSMUSG00000002985/ENSMUSG00000006740/ENSMUSG00000038587/ENSMUSG00000063077/ENSMUSG00000023064/ENSMUSG00000019370/…	231	0.509934	8.11524	chemical synaptic transmission (NES: 2.44)
GO:0098916	anterograde trans-synaptic signaling	453	0.286267	2.43687	1e-10	9.75312e-09	7.66941e-09	2724	tags=51%, list=34%, signal=36%	ENSMUSG00000021057/ENSMUSG00000052727/ENSMUSG00000022055/ENSMUSG00000001175/ENSMUSG00000068923/ENSMUSG00000020396/ENSMUSG00000018965/ENSMUSG00000051391/ENSMUSG00000028161/ENSMUSG00000031748/ENSMUSG00000039470/ENSMUSG00000033208/ENSMUSG00000020894/ENSMUSG00000036438/ENSMUSG00000027273/ENSMUSG00000002985/ENSMUSG00000006740/ENSMUSG00000038587/ENSMUSG00000063077/ENSMUSG00000023064/ENSMUSG00000019370/…	231	0.509934	8.11524	anterograde trans-synaptic signaling (NES: 2.44)
GO:0099536	synaptic signaling	480	0.283731	2.43193	1e-10	9.75312e-09	7.66941e-09	2727	tags=51%, list=34%, signal=36%	ENSMUSG00000021057/ENSMUSG00000052727/ENSMUSG00000022055/ENSMUSG00000001175/ENSMUSG00000068923/ENSMUSG00000020396/ENSMUSG00000018965/ENSMUSG00000051391/ENSMUSG00000028161/ENSMUSG00000031748/ENSMUSG00000039470/ENSMUSG00000033208/ENSMUSG00000020894/ENSMUSG00000036438/ENSMUSG00000027273/ENSMUSG00000002985/ENSMUSG00000006740/ENSMUSG00000038587/ENSMUSG00000063077/ENSMUSG00000023064/ENSMUSG00000019370/…	244	0.508333	8.11524	synaptic signaling (NES: 2.43)
GO:0006753	nucleoside phosphate metabolic process	345	0.290038	2.40589	1e-10	9.75312e-09	7.66941e-09	2200	tags=45%, list=27%, signal=34%	ENSMUSG00000049775/ENSMUSG00000015656/ENSMUSG00000064357/ENSMUSG00000029223/ENSMUSG00000054428/ENSMUSG00000026576/ENSMUSG00000064341/ENSMUSG00000020321/ENSMUSG00000024213/ENSMUSG00000028452/ENSMUSG00000030695/ENSMUSG00000034566/ENSMUSG00000025817/ENSMUSG00000050856/ENSMUSG00000064363/ENSMUSG00000004267/ENSMUSG00000025428/ENSMUSG00000027639/ENSMUSG00000026817/ENSMUSG00000037152/ENSMUSG00000006057/…	155	0.449275	8.11524	nucleoside phosphate metabolic process (NES: 2.41)
GO:0098660	inorganic ion transmembrane transport	385	0.284281	2.37972	1e-10	9.75312e-09	7.66941e-09	2540	tags=49%, list=32%, signal=35%	ENSMUSG00000021057/ENSMUSG00000001175/ENSMUSG00000064354/ENSMUSG00000064357/ENSMUSG00000024036/ENSMUSG00000064358/ENSMUSG00000028161/ENSMUSG00000020894/ENSMUSG00000026576/ENSMUSG00000036438/ENSMUSG00000020849/ENSMUSG00000027273/ENSMUSG00000030669/ENSMUSG00000064341/ENSMUSG00000029221/ENSMUSG00000031633/ENSMUSG00000064351/ENSMUSG00000019370/ENSMUSG00000041028/ENSMUSG00000061904/ENSMUSG00000034566/…	187	0.485714	8.11524	inorganic ion transmembrane transport (NES: 2.38)
GO:0098655	monoatomic cation transmembrane transport	378	0.28304	2.36523	1e-10	9.75312e-09	7.66941e-09	2540	tags=48%, list=32%, signal=35%	ENSMUSG00000021057/ENSMUSG00000001175/ENSMUSG00000064354/ENSMUSG00000064357/ENSMUSG00000064358/ENSMUSG00000028161/ENSMUSG00000020894/ENSMUSG00000026576/ENSMUSG00000036438/ENSMUSG00000020849/ENSMUSG00000027273/ENSMUSG00000030669/ENSMUSG00000064341/ENSMUSG00000029221/ENSMUSG00000031633/ENSMUSG00000064351/ENSMUSG00000019370/ENSMUSG00000041028/ENSMUSG00000061904/ENSMUSG00000034566/ENSMUSG00000069601/…	183	0.484127	8.11524	monoatomic cation transmembrane transport (NES: 2.37)
GO:0070201	regulation of establishment of protein localization	335	0.285844	2.36399	1e-10	9.75312e-09	7.66941e-09	2936	tags=54%, list=37%, signal=36%	ENSMUSG00000021057/ENSMUSG00000023944/ENSMUSG00000021270/ENSMUSG00000027523/ENSMUSG00000054428/ENSMUSG00000028161/ENSMUSG00000031748/ENSMUSG00000039470/ENSMUSG00000020894/ENSMUSG00000020849/ENSMUSG00000027273/ENSMUSG00000002985/ENSMUSG00000020612/ENSMUSG00000028367/ENSMUSG00000006740/ENSMUSG00000022548/ENSMUSG00000022812/ENSMUSG00000018326/ENSMUSG00000069601/ENSMUSG00000032328/ENSMUSG00000026667/…	181	0.540299	8.11524	regulation of establishment of protein localization (NES: 2.36)
GO:0050808	synapse organization	426	0.278257	2.35341	1e-10	9.75312e-09	7.66941e-09	3209	tags=57%, list=40%, signal=36%	ENSMUSG00000021057/ENSMUSG00000052727/ENSMUSG00000029580/ENSMUSG00000022055/ENSMUSG00000022048/ENSMUSG00000015656/ENSMUSG00000022285/ENSMUSG00000020396/ENSMUSG00000018217/ENSMUSG00000039470/ENSMUSG00000001525/ENSMUSG00000002985/ENSMUSG00000006740/ENSMUSG00000018593/ENSMUSG00000023064/ENSMUSG00000022995/ENSMUSG00000022812/ENSMUSG00000028452/ENSMUSG00000020745/ENSMUSG00000020458/ENSMUSG00000069601/…	244	0.57277	8.11524	synapse organization (NES: 2.35)
GO:0060341	regulation of cellular localization	370	0.280726	2.34472	1e-10	9.75312e-09	7.66941e-09	2936	tags=54%, list=37%, signal=36%	ENSMUSG00000021057/ENSMUSG00000052727/ENSMUSG00000029580/ENSMUSG00000023944/ENSMUSG00000021270/ENSMUSG00000020396/ENSMUSG00000039470/ENSMUSG00000036564/ENSMUSG00000020894/ENSMUSG00000020849/ENSMUSG00000030669/ENSMUSG00000020315/ENSMUSG00000028367/ENSMUSG00000006740/ENSMUSG00000047126/ENSMUSG00000024044/ENSMUSG00000022548/ENSMUSG00000022812/ENSMUSG00000018326/ENSMUSG00000063065/ENSMUSG00000069601/…	198	0.535135	8.11524	regulation of cellular localization (NES: 2.34)
GO:0006812	monoatomic cation transport	472	0.273104	2.33791	1e-10	9.75312e-09	7.66941e-09	1797	tags=38%, list=22%, signal=31%	ENSMUSG00000021057/ENSMUSG00000001175/ENSMUSG00000064354/ENSMUSG00000018965/ENSMUSG00000064357/ENSMUSG00000027523/ENSMUSG00000064358/ENSMUSG00000028161/ENSMUSG00000031748/ENSMUSG00000020894/ENSMUSG00000026576/ENSMUSG00000036438/ENSMUSG00000024661/ENSMUSG00000020849/ENSMUSG00000027273/ENSMUSG00000030669/ENSMUSG00000064341/ENSMUSG00000006740/ENSMUSG00000029221/ENSMUSG00000031633/ENSMUSG00000064351/…	179	0.379237	8.11524	monoatomic cation transport (NES: 2.34)
GO:0051050	positive regulation of transport	499	0.265844	2.28721	1e-10	9.75312e-09	7.66941e-09	2633	tags=48%, list=33%, signal=34%	ENSMUSG00000021057/ENSMUSG00000023944/ENSMUSG00000021270/ENSMUSG00000022048/ENSMUSG00000015656/ENSMUSG00000068923/ENSMUSG00000027523/ENSMUSG00000054428/ENSMUSG00000028161/ENSMUSG00000039470/ENSMUSG00000020894/ENSMUSG00000026576/ENSMUSG00000020849/ENSMUSG00000027273/ENSMUSG00000020790/ENSMUSG00000002985/ENSMUSG00000020612/ENSMUSG00000006740/ENSMUSG00000022812/ENSMUSG00000057948/ENSMUSG00000041959/…	240	0.480962	8.11524	positive regulation of transport (NES: 2.29)
GO:0019725	cellular homeostasis	424	0.266959	2.25712	1e-10	9.75312e-09	7.66941e-09	2909	tags=52%, list=36%, signal=35%	ENSMUSG00000001175/ENSMUSG00000028161/ENSMUSG00000033208/ENSMUSG00000026576/ENSMUSG00000063856/ENSMUSG00000036438/ENSMUSG00000024661/ENSMUSG00000020849/ENSMUSG00000038615/ENSMUSG00000030669/ENSMUSG00000002985/ENSMUSG00000028367/ENSMUSG00000006740/ENSMUSG00000029221/ENSMUSG00000054836/ENSMUSG00000019370/ENSMUSG00000041028/ENSMUSG00000031996/ENSMUSG00000027254/ENSMUSG00000063065/ENSMUSG00000030695/…	219	0.516509	8.11524	cellular homeostasis (NES: 2.26)
GO:0055086	nucleobase-containing small molecule metabolic process	355	0.280143	2.33135	1.16583e-10	1.11956e-08	8.80368e-09	2152	tags=43%, list=27%, signal=33%	ENSMUSG00000049775/ENSMUSG00000015656/ENSMUSG00000064357/ENSMUSG00000029223/ENSMUSG00000054428/ENSMUSG00000026576/ENSMUSG00000064341/ENSMUSG00000020321/ENSMUSG00000024213/ENSMUSG00000028452/ENSMUSG00000030695/ENSMUSG00000034566/ENSMUSG00000025817/ENSMUSG00000050856/ENSMUSG00000064363/ENSMUSG00000004267/ENSMUSG00000025428/ENSMUSG00000027639/ENSMUSG00000026817/ENSMUSG00000037152/ENSMUSG00000006057/…	154	0.433803	8.05534	nucleobase-containing small molecule metabolic process (NES: 2.33)
GO:0072657	protein localization to membrane	315	0.286714	2.35675	1.40095e-10	1.32496e-08	1.04189e-08	2724	tags=52%, list=34%, signal=36%	ENSMUSG00000021057/ENSMUSG00000029580/ENSMUSG00000039470/ENSMUSG00000020894/ENSMUSG00000026576/ENSMUSG00000020315/ENSMUSG00000002985/ENSMUSG00000006740/ENSMUSG00000047126/ENSMUSG00000024044/ENSMUSG00000022812/ENSMUSG00000041959/ENSMUSG00000069601/ENSMUSG00000032011/ENSMUSG00000032549/ENSMUSG00000029838/ENSMUSG00000047139/ENSMUSG00000032231/ENSMUSG00000033615/ENSMUSG00000032826/ENSMUSG00000049313/…	163	0.51746	7.98218	protein localization to membrane (NES: 2.36)
GO:0034220	monoatomic ion transmembrane transport	426	0.262662	2.22151	1.57729e-10	1.46947e-08	1.15553e-08	2540	tags=46%, list=32%, signal=34%	ENSMUSG00000021057/ENSMUSG00000001175/ENSMUSG00000064354/ENSMUSG00000064357/ENSMUSG00000064358/ENSMUSG00000028161/ENSMUSG00000020894/ENSMUSG00000026576/ENSMUSG00000036438/ENSMUSG00000020849/ENSMUSG00000027273/ENSMUSG00000030669/ENSMUSG00000001025/ENSMUSG00000064341/ENSMUSG00000029221/ENSMUSG00000031633/ENSMUSG00000064351/ENSMUSG00000019370/ENSMUSG00000041028/ENSMUSG00000061904/ENSMUSG00000034566/…	198	0.464789	7.93722	monoatomic ion transmembrane transport (NES: 2.22)
GO:0098930	axonal transport	58	0.505957	3.07029	6.12346e-10	5.62097e-08	4.42007e-08	1663	tags=60%, list=21%, signal=48%	ENSMUSG00000022055/ENSMUSG00000022629/ENSMUSG00000029223/ENSMUSG00000006740/ENSMUSG00000063077/ENSMUSG00000026131/ENSMUSG00000027254/ENSMUSG00000020745/ENSMUSG00000026764/ENSMUSG00000069601/ENSMUSG00000074657/ENSMUSG00000022982/ENSMUSG00000029291/ENSMUSG00000026426/ENSMUSG00000014602/ENSMUSG00000020132/ENSMUSG00000032118/ENSMUSG00000018707/ENSMUSG00000015222/ENSMUSG00000004951/ENSMUSG00000021076/…	35	0.603448	7.35457	axonal transport (NES: 3.07)
GO:0006887	exocytosis	229	0.304203	2.39202	1.42379e-09	1.28802e-07	1.01284e-07	2724	tags=54%, list=34%, signal=37%	ENSMUSG00000001175/ENSMUSG00000068923/ENSMUSG00000022285/ENSMUSG00000028161/ENSMUSG00000031748/ENSMUSG00000020894/ENSMUSG00000036438/ENSMUSG00000027273/ENSMUSG00000019370/ENSMUSG00000057948/ENSMUSG00000041959/ENSMUSG00000021687/ENSMUSG00000032231/ENSMUSG00000033615/ENSMUSG00000029076/ENSMUSG00000031840/ENSMUSG00000028249/ENSMUSG00000024261/ENSMUSG00000027438/ENSMUSG00000027546/ENSMUSG00000026797/…	124	0.541485	6.99446	exocytosis (NES: 2.39)
GO:0060627	regulation of vesicle-mediated transport	373	0.265861	2.21991	1.45561e-09	1.29799e-07	1.02068e-07	2706	tags=49%, list=34%, signal=34%	ENSMUSG00000021057/ENSMUSG00000029580/ENSMUSG00000015656/ENSMUSG00000001175/ENSMUSG00000068923/ENSMUSG00000027523/ENSMUSG00000028161/ENSMUSG00000039470/ENSMUSG00000036564/ENSMUSG00000020894/ENSMUSG00000036438/ENSMUSG00000027273/ENSMUSG00000020790/ENSMUSG00000002985/ENSMUSG00000006740/ENSMUSG00000019370/ENSMUSG00000057948/ENSMUSG00000041959/ENSMUSG00000063065/ENSMUSG00000069601/ENSMUSG00000022982/…	183	0.490617	6.99111	regulation of vesicle-mediated transport (NES: 2.22)
GO:0050807	regulation of synapse organization	251	0.292766	2.32909	2.66981e-09	2.34718e-07	1.84571e-07	3209	tags=59%, list=40%, signal=37%	ENSMUSG00000052727/ENSMUSG00000022055/ENSMUSG00000022048/ENSMUSG00000015656/ENSMUSG00000022285/ENSMUSG00000001525/ENSMUSG00000002985/ENSMUSG00000006740/ENSMUSG00000018593/ENSMUSG00000022812/ENSMUSG00000028452/ENSMUSG00000020745/ENSMUSG00000020458/ENSMUSG00000069601/ENSMUSG00000056201/ENSMUSG00000072235/ENSMUSG00000029838/ENSMUSG00000008489/ENSMUSG00000039114/ENSMUSG00000055447/ENSMUSG00000063870/…	149	0.593625	6.73384	regulation of synapse organization (NES: 2.33)
GO:0050803	regulation of synapse structure or activity	256	0.293033	2.34133	4.01647e-09	3.48206e-07	2.73813e-07	3209	tags=59%, list=40%, signal=37%	ENSMUSG00000052727/ENSMUSG00000022055/ENSMUSG00000022048/ENSMUSG00000015656/ENSMUSG00000022285/ENSMUSG00000001525/ENSMUSG00000002985/ENSMUSG00000006740/ENSMUSG00000018593/ENSMUSG00000022812/ENSMUSG00000028452/ENSMUSG00000020745/ENSMUSG00000020458/ENSMUSG00000069601/ENSMUSG00000056201/ENSMUSG00000072235/ENSMUSG00000029838/ENSMUSG00000008489/ENSMUSG00000039114/ENSMUSG00000055447/ENSMUSG00000063870/…	152	0.59375	6.56255	regulation of synapse structure or activity (NES: 2.34)
GO:0017157	regulation of exocytosis	126	0.365176	2.60168	4.26897e-09	3.65026e-07	2.8704e-07	2706	tags=60%, list=34%, signal=41%	ENSMUSG00000001175/ENSMUSG00000068923/ENSMUSG00000028161/ENSMUSG00000020894/ENSMUSG00000036438/ENSMUSG00000019370/ENSMUSG00000057948/ENSMUSG00000041959/ENSMUSG00000032231/ENSMUSG00000033615/ENSMUSG00000031840/ENSMUSG00000028249/ENSMUSG00000024261/ENSMUSG00000027546/ENSMUSG00000026797/ENSMUSG00000027805/ENSMUSG00000024122/ENSMUSG00000014402/ENSMUSG00000021700/ENSMUSG00000034187/ENSMUSG00000026452/…	76	0.603175	6.54206	regulation of exocytosis (NES: 2.6)
GO:0007018	microtubule-based movement	184	0.325774	2.46491	4.48423e-09	3.78251e-07	2.97439e-07	1584	tags=40%, list=20%, signal=33%	ENSMUSG00000052727/ENSMUSG00000022055/ENSMUSG00000015656/ENSMUSG00000022629/ENSMUSG00000022054/ENSMUSG00000020396/ENSMUSG00000029223/ENSMUSG00000035770/ENSMUSG00000006740/ENSMUSG00000032479/ENSMUSG00000021288/ENSMUSG00000063077/ENSMUSG00000026131/ENSMUSG00000027254/ENSMUSG00000020745/ENSMUSG00000026764/ENSMUSG00000069601/ENSMUSG00000074657/ENSMUSG00000022982/ENSMUSG00000072235/ENSMUSG00000029291/…	73	0.396739	6.5266	microtubule-based movement (NES: 2.46)
GO:1903530	regulation of secretion by cell	328	0.270871	2.236	5.04467e-09	4.19851e-07	3.30152e-07	2706	tags=50%, list=34%, signal=35%	ENSMUSG00000022048/ENSMUSG00000001175/ENSMUSG00000068923/ENSMUSG00000027523/ENSMUSG00000028161/ENSMUSG00000031748/ENSMUSG00000020894/ENSMUSG00000036438/ENSMUSG00000027273/ENSMUSG00000002985/ENSMUSG00000020612/ENSMUSG00000006740/ENSMUSG00000023064/ENSMUSG00000019370/ENSMUSG00000057948/ENSMUSG00000041959/ENSMUSG00000020458/ENSMUSG00000029304/ENSMUSG00000024639/ENSMUSG00000032231/ENSMUSG00000033615/…	164	0.5	6.48129	regulation of secretion by cell (NES: 2.24)
GO:0010970	transport along microtubule	128	0.371799	2.65824	5.56118e-09	4.56748e-07	3.59166e-07	1584	tags=45%, list=20%, signal=36%	ENSMUSG00000052727/ENSMUSG00000022055/ENSMUSG00000015656/ENSMUSG00000022629/ENSMUSG00000022054/ENSMUSG00000020396/ENSMUSG00000029223/ENSMUSG00000006740/ENSMUSG00000021288/ENSMUSG00000063077/ENSMUSG00000026131/ENSMUSG00000027254/ENSMUSG00000020745/ENSMUSG00000026764/ENSMUSG00000069601/ENSMUSG00000074657/ENSMUSG00000022982/ENSMUSG00000072235/ENSMUSG00000029291/ENSMUSG00000026426/ENSMUSG00000018411/…	57	0.445312	6.4447	transport along microtubule (NES: 2.66)
GO:0007017	microtubule-based process	445	0.248261	2.11194	6.2014e-09	5.02716e-07	3.95313e-07	1729	tags=35%, list=22%, signal=29%	ENSMUSG00000052727/ENSMUSG00000022055/ENSMUSG00000015656/ENSMUSG00000022629/ENSMUSG00000022054/ENSMUSG00000020396/ENSMUSG00000029223/ENSMUSG00000027500/ENSMUSG00000062380/ENSMUSG00000041020/ENSMUSG00000074802/ENSMUSG00000035770/ENSMUSG00000023004/ENSMUSG00000001525/ENSMUSG00000006740/ENSMUSG00000047766/ENSMUSG00000032479/ENSMUSG00000021288/ENSMUSG00000014846/ENSMUSG00000047126/ENSMUSG00000063077/…	154	0.346067	6.40306	microtubule-based process (NES: 2.11)
GO:0032940	secretion by cell	482	0.240468	2.06216	6.52271e-09	5.21984e-07	4.10464e-07	2928	tags=50%, list=37%, signal=34%	ENSMUSG00000021057/ENSMUSG00000022048/ENSMUSG00000001175/ENSMUSG00000068923/ENSMUSG00000022285/ENSMUSG00000027523/ENSMUSG00000028161/ENSMUSG00000031748/ENSMUSG00000020894/ENSMUSG00000036438/ENSMUSG00000027273/ENSMUSG00000002985/ENSMUSG00000020612/ENSMUSG00000006740/ENSMUSG00000023064/ENSMUSG00000019370/ENSMUSG00000057948/ENSMUSG00000020745/ENSMUSG00000041959/ENSMUSG00000020458/ENSMUSG00000029304/…	240	0.497925	6.38672	secretion by cell (NES: 2.06)
GO:0044057	regulation of system process	272	0.285791	2.30375	7.16851e-09	5.66403e-07	4.45393e-07	2609	tags=50%, list=33%, signal=35%	ENSMUSG00000021270/ENSMUSG00000001175/ENSMUSG00000027523/ENSMUSG00000028161/ENSMUSG00000031748/ENSMUSG00000033208/ENSMUSG00000026576/ENSMUSG00000036438/ENSMUSG00000030669/ENSMUSG00000002985/ENSMUSG00000031633/ENSMUSG00000022463/ENSMUSG00000019370/ENSMUSG00000022812/ENSMUSG00000029304/ENSMUSG00000038530/ENSMUSG00000022982/ENSMUSG00000033161/ENSMUSG00000032826/ENSMUSG00000032966/ENSMUSG00000019943/…	136	0.5	6.35126	regulation of system process (NES: 2.3)
GO:0036465	synaptic vesicle recycling	89	0.400379	2.661	1.20502e-08	9.40219e-07	7.39345e-07	1993	tags=54%, list=25%, signal=41%	ENSMUSG00000029580/ENSMUSG00000001175/ENSMUSG00000068923/ENSMUSG00000020894/ENSMUSG00000036438/ENSMUSG00000047126/ENSMUSG00000023064/ENSMUSG00000019370/ENSMUSG00000020368/ENSMUSG00000047139/ENSMUSG00000031840/ENSMUSG00000037373/ENSMUSG00000062825/ENSMUSG00000040265/ENSMUSG00000022841/ENSMUSG00000021816/ENSMUSG00000001847/ENSMUSG00000020640/ENSMUSG00000024743/ENSMUSG00000026509/ENSMUSG00000002957/…	48	0.539326	6.13115	synaptic vesicle recycling (NES: 2.66)
GO:0045055	regulated exocytosis	143	0.340781	2.48484	1.32155e-08	1.01841e-06	8.00828e-07	2706	tags=58%, list=34%, signal=39%	ENSMUSG00000001175/ENSMUSG00000068923/ENSMUSG00000022285/ENSMUSG00000028161/ENSMUSG00000020894/ENSMUSG00000036438/ENSMUSG00000027273/ENSMUSG00000019370/ENSMUSG00000057948/ENSMUSG00000033615/ENSMUSG00000029076/ENSMUSG00000031840/ENSMUSG00000024261/ENSMUSG00000027438/ENSMUSG00000026797/ENSMUSG00000027805/ENSMUSG00000024122/ENSMUSG00000025867/ENSMUSG00000026452/ENSMUSG00000005469/ENSMUSG00000031447/…	83	0.58042	6.09646	regulated exocytosis (NES: 2.48)
GO:0006412	translation	465	0.239953	2.04805	1.38886e-08	1.05723e-06	8.31356e-07	2683	tags=46%, list=34%, signal=33%	ENSMUSG00000115783/ENSMUSG00000035202/ENSMUSG00000057322/ENSMUSG00000051391/ENSMUSG00000035530/ENSMUSG00000039607/ENSMUSG00000062328/ENSMUSG00000054836/ENSMUSG00000022283/ENSMUSG00000017404/ENSMUSG00000022812/ENSMUSG00000034892/ENSMUSG00000063065/ENSMUSG00000025586/ENSMUSG00000022884/ENSMUSG00000051695/ENSMUSG00000037742/ENSMUSG00000025290/ENSMUSG00000059291/ENSMUSG00000035150/ENSMUSG00000005610/…	215	0.462366	6.08021	translation (NES: 2.05)
GO:0050821	protein stabilization	144	0.338802	2.47084	1.63392e-08	1.22879e-06	9.66263e-07	2286	tags=51%, list=29%, signal=37%	ENSMUSG00000023944/ENSMUSG00000021270/ENSMUSG00000051391/ENSMUSG00000026576/ENSMUSG00000063065/ENSMUSG00000020458/ENSMUSG00000059291/ENSMUSG00000024639/ENSMUSG00000032826/ENSMUSG00000026797/ENSMUSG00000071072/ENSMUSG00000028086/ENSMUSG00000031760/ENSMUSG00000032412/ENSMUSG00000061477/ENSMUSG00000020390/ENSMUSG00000027805/ENSMUSG00000057666/ENSMUSG00000022037/ENSMUSG00000016534/ENSMUSG00000031447/…	73	0.506944	6.0149	protein stabilization (NES: 2.47)
GO:0008090	retrograde axonal transport	19	0.702813	3.00163	1.7696e-08	1.31498e-06	1.03404e-06	1344	tags=79%, list=17%, signal=66%	ENSMUSG00000022055/ENSMUSG00000006740/ENSMUSG00000063077/ENSMUSG00000026131/ENSMUSG00000027254/ENSMUSG00000020745/ENSMUSG00000074657/ENSMUSG00000022982/ENSMUSG00000029291/ENSMUSG00000014602/ENSMUSG00000018707/ENSMUSG00000021076/ENSMUSG00000001018/ENSMUSG00000020271/ENSMUSG00000021557	15	0.789474	5.98546	retrograde axonal transport (NES: 3)
GO:0090407	organophosphate biosynthetic process	343	0.263805	2.18572	1.95997e-08	1.43931e-06	1.13181e-06	2136	tags=42%, list=27%, signal=32%	ENSMUSG00000049775/ENSMUSG00000064357/ENSMUSG00000054428/ENSMUSG00000064341/ENSMUSG00000020321/ENSMUSG00000034731/ENSMUSG00000028452/ENSMUSG00000030275/ENSMUSG00000030695/ENSMUSG00000034566/ENSMUSG00000050856/ENSMUSG00000001270/ENSMUSG00000064363/ENSMUSG00000025428/ENSMUSG00000026817/ENSMUSG00000037152/ENSMUSG00000006057/ENSMUSG00000035674/ENSMUSG00000011752/ENSMUSG00000020402/ENSMUSG00000035086/…	145	0.422741	5.94623	organophosphate biosynthetic process (NES: 2.19)
GO:0140238	presynaptic endocytosis	80	0.415511	2.69539	2.02261e-08	1.46804e-06	1.1544e-06	1989	tags=55%, list=25%, signal=42%	ENSMUSG00000029580/ENSMUSG00000001175/ENSMUSG00000068923/ENSMUSG00000020894/ENSMUSG00000036438/ENSMUSG00000047126/ENSMUSG00000023064/ENSMUSG00000019370/ENSMUSG00000020368/ENSMUSG00000047139/ENSMUSG00000037373/ENSMUSG00000062825/ENSMUSG00000040265/ENSMUSG00000022841/ENSMUSG00000021816/ENSMUSG00000001847/ENSMUSG00000020640/ENSMUSG00000024743/ENSMUSG00000026509/ENSMUSG00000002957/ENSMUSG00000026696/…	44	0.55	5.93765	presynaptic endocytosis (NES: 2.7)
GO:0010959	regulation of metal ion transport	183	0.31094	2.35137	2.41334e-08	1.7315e-06	1.36157e-06	2948	tags=56%, list=37%, signal=36%	ENSMUSG00000021057/ENSMUSG00000001175/ENSMUSG00000018965/ENSMUSG00000027523/ENSMUSG00000028161/ENSMUSG00000031748/ENSMUSG00000020894/ENSMUSG00000026576/ENSMUSG00000036438/ENSMUSG00000020849/ENSMUSG00000030669/ENSMUSG00000006740/ENSMUSG00000019370/ENSMUSG00000069601/ENSMUSG00000038530/ENSMUSG00000032011/ENSMUSG00000059412/ENSMUSG00000024639/ENSMUSG00000028931/ENSMUSG00000033161/ENSMUSG00000032826/…	103	0.562842	5.86596	regulation of metal ion transport (NES: 2.35)
GO:0008089	anterograde axonal transport	41	0.532066	2.90793	2.63895e-08	1.85083e-06	1.4554e-06	1555	tags=61%, list=19%, signal=49%	ENSMUSG00000022055/ENSMUSG00000022629/ENSMUSG00000006740/ENSMUSG00000063077/ENSMUSG00000027254/ENSMUSG00000026764/ENSMUSG00000069601/ENSMUSG00000074657/ENSMUSG00000022982/ENSMUSG00000026426/ENSMUSG00000014602/ENSMUSG00000020132/ENSMUSG00000032118/ENSMUSG00000015222/ENSMUSG00000004951/ENSMUSG00000001018/ENSMUSG00000030105/ENSMUSG00000018395/ENSMUSG00000024163/ENSMUSG00000090247/ENSMUSG00000021693/…	25	0.609756	5.83702	anterograde axonal transport (NES: 2.91)
GO:0051640	organelle localization	383	0.253063	2.11676	2.63492e-08	1.85083e-06	1.4554e-06	2963	tags=51%, list=37%, signal=34%	ENSMUSG00000052727/ENSMUSG00000022055/ENSMUSG00000022048/ENSMUSG00000001175/ENSMUSG00000068923/ENSMUSG00000022285/ENSMUSG00000020396/ENSMUSG00000029223/ENSMUSG00000031748/ENSMUSG00000036564/ENSMUSG00000020894/ENSMUSG00000036438/ENSMUSG00000027273/ENSMUSG00000006740/ENSMUSG00000032479/ENSMUSG00000063077/ENSMUSG00000019370/ENSMUSG00000057948/ENSMUSG00000020745/ENSMUSG00000026764/ENSMUSG00000074657/…	196	0.511749	5.83702	organelle localization (NES: 2.12)
GO:0099111	microtubule-based transport	136	0.347194	2.51745	2.76133e-08	1.89409e-06	1.48943e-06	1584	tags=42%, list=20%, signal=34%	ENSMUSG00000052727/ENSMUSG00000022055/ENSMUSG00000015656/ENSMUSG00000022629/ENSMUSG00000022054/ENSMUSG00000020396/ENSMUSG00000029223/ENSMUSG00000006740/ENSMUSG00000021288/ENSMUSG00000063077/ENSMUSG00000026131/ENSMUSG00000027254/ENSMUSG00000020745/ENSMUSG00000026764/ENSMUSG00000069601/ENSMUSG00000074657/ENSMUSG00000022982/ENSMUSG00000072235/ENSMUSG00000029291/ENSMUSG00000026426/ENSMUSG00000018411/…	57	0.419118	5.82698	microtubule-based transport (NES: 2.52)
GO:0055082	intracellular chemical homeostasis	359	0.25686	2.13811	2.73927e-08	1.89409e-06	1.48943e-06	2909	tags=51%, list=36%, signal=34%	ENSMUSG00000001175/ENSMUSG00000028161/ENSMUSG00000033208/ENSMUSG00000026576/ENSMUSG00000063856/ENSMUSG00000036438/ENSMUSG00000024661/ENSMUSG00000020849/ENSMUSG00000030669/ENSMUSG00000002985/ENSMUSG00000006740/ENSMUSG00000029221/ENSMUSG00000019370/ENSMUSG00000041028/ENSMUSG00000031996/ENSMUSG00000063065/ENSMUSG00000020458/ENSMUSG00000029304/ENSMUSG00000006818/ENSMUSG00000032011/ENSMUSG00000022982/…	182	0.506964	5.82698	intracellular chemical homeostasis (NES: 2.14)
GO:0051046	regulation of secretion	345	0.26078	2.16319	2.89579e-08	1.96473e-06	1.54497e-06	2928	tags=52%, list=37%, signal=34%	ENSMUSG00000022048/ENSMUSG00000001175/ENSMUSG00000068923/ENSMUSG00000027523/ENSMUSG00000028161/ENSMUSG00000031748/ENSMUSG00000020894/ENSMUSG00000036438/ENSMUSG00000027273/ENSMUSG00000002985/ENSMUSG00000020612/ENSMUSG00000006740/ENSMUSG00000023064/ENSMUSG00000019370/ENSMUSG00000057948/ENSMUSG00000041959/ENSMUSG00000020458/ENSMUSG00000029304/ENSMUSG00000024639/ENSMUSG00000032231/ENSMUSG00000033615/…	179	0.518841	5.81108	regulation of secretion (NES: 2.16)
GO:0030705	cytoskeleton-dependent intracellular transport	138	0.34461	2.50396	3.02127e-08	2.02782e-06	1.59459e-06	1584	tags=42%, list=20%, signal=34%	ENSMUSG00000052727/ENSMUSG00000022055/ENSMUSG00000015656/ENSMUSG00000022629/ENSMUSG00000022054/ENSMUSG00000020396/ENSMUSG00000029223/ENSMUSG00000006740/ENSMUSG00000021288/ENSMUSG00000063077/ENSMUSG00000026131/ENSMUSG00000027254/ENSMUSG00000020745/ENSMUSG00000026764/ENSMUSG00000069601/ENSMUSG00000074657/ENSMUSG00000022982/ENSMUSG00000072235/ENSMUSG00000029291/ENSMUSG00000024261/ENSMUSG00000026426/…	58	0.42029	5.79735	cytoskeleton-dependent intracellular transport (NES: 2.5)
GO:0032984	protein-containing complex disassembly	170	0.326509	2.44609	3.1757e-08	2.1088e-06	1.65826e-06	2444	tags=51%, list=31%, signal=36%	ENSMUSG00000021057/ENSMUSG00000052727/ENSMUSG00000015656/ENSMUSG00000022629/ENSMUSG00000001175/ENSMUSG00000027500/ENSMUSG00000036438/ENSMUSG00000020315/ENSMUSG00000006740/ENSMUSG00000021288/ENSMUSG00000047126/ENSMUSG00000054836/ENSMUSG00000019370/ENSMUSG00000028745/ENSMUSG00000028452/ENSMUSG00000027254/ENSMUSG00000056201/ENSMUSG00000027581/ENSMUSG00000047786/ENSMUSG00000027438/ENSMUSG00000035086/…	87	0.511765	5.78035	protein-containing complex disassembly (NES: 2.45)
GO:0043254	regulation of protein-containing complex assembly	270	0.280828	2.26097	3.78277e-08	2.48548e-06	1.95447e-06	3785	tags=66%, list=47%, signal=36%	ENSMUSG00000049775/ENSMUSG00000052727/ENSMUSG00000021270/ENSMUSG00000015656/ENSMUSG00000022629/ENSMUSG00000068923/ENSMUSG00000027500/ENSMUSG00000020315/ENSMUSG00000002985/ENSMUSG00000014846/ENSMUSG00000022812/ENSMUSG00000028745/ENSMUSG00000028452/ENSMUSG00000056201/ENSMUSG00000047139/ENSMUSG00000026393/ENSMUSG00000031840/ENSMUSG00000049313/ENSMUSG00000027438/ENSMUSG00000024576/ENSMUSG00000018411/…	178	0.659259	5.70897	regulation of protein-containing complex assembly (NES: 2.26)
GO:0097435	supramolecular fiber organization	406	0.246275	2.07443	6.13478e-08	3.98888e-06	3.13667e-06	3348	tags=55%, list=42%, signal=34%	ENSMUSG00000049775/ENSMUSG00000052727/ENSMUSG00000022055/ENSMUSG00000023944/ENSMUSG00000015656/ENSMUSG00000022629/ENSMUSG00000022054/ENSMUSG00000020396/ENSMUSG00000027500/ENSMUSG00000074802/ENSMUSG00000020315/ENSMUSG00000002985/ENSMUSG00000020612/ENSMUSG00000047766/ENSMUSG00000032479/ENSMUSG00000014846/ENSMUSG00000024501/ENSMUSG00000079523/ENSMUSG00000026131/ENSMUSG00000022995/ENSMUSG00000023484/…	224	0.551724	5.50353	supramolecular fiber organization (NES: 2.07)
GO:0051668	localization within membrane	474	0.23606	2.0211	8.54669e-08	5.49984e-06	4.32482e-06	2701	tags=46%, list=34%, signal=33%	ENSMUSG00000021057/ENSMUSG00000029580/ENSMUSG00000001175/ENSMUSG00000039470/ENSMUSG00000036564/ENSMUSG00000020894/ENSMUSG00000026576/ENSMUSG00000036438/ENSMUSG00000020849/ENSMUSG00000020315/ENSMUSG00000002985/ENSMUSG00000020843/ENSMUSG00000006740/ENSMUSG00000047126/ENSMUSG00000024044/ENSMUSG00000019370/ENSMUSG00000022812/ENSMUSG00000041959/ENSMUSG00000069601/ENSMUSG00000032011/ENSMUSG00000032549/…	220	0.464135	5.36403	localization within membrane (NES: 2.02)
GO:1904951	positive regulation of establishment of protein localization	190	0.306785	2.33923	9.71964e-08	6.19082e-06	4.86817e-06	2738	tags=54%, list=34%, signal=36%	ENSMUSG00000021057/ENSMUSG00000023944/ENSMUSG00000021270/ENSMUSG00000027523/ENSMUSG00000039470/ENSMUSG00000020894/ENSMUSG00000020849/ENSMUSG00000002985/ENSMUSG00000020612/ENSMUSG00000006740/ENSMUSG00000022812/ENSMUSG00000069601/ENSMUSG00000032328/ENSMUSG00000024639/ENSMUSG00000029291/ENSMUSG00000049313/ENSMUSG00000028086/ENSMUSG00000006699/ENSMUSG00000026341/ENSMUSG00000014402/ENSMUSG00000045038/…	102	0.536842	5.31263	positive regulation of establishment of protein localization (NES: 2.34)
GO:0048488	synaptic vesicle endocytosis	77	0.412432	2.64999	1.14784e-07	7.23716e-06	5.69097e-06	1989	tags=55%, list=25%, signal=41%	ENSMUSG00000029580/ENSMUSG00000001175/ENSMUSG00000068923/ENSMUSG00000020894/ENSMUSG00000036438/ENSMUSG00000047126/ENSMUSG00000023064/ENSMUSG00000019370/ENSMUSG00000020368/ENSMUSG00000047139/ENSMUSG00000037373/ENSMUSG00000062825/ENSMUSG00000040265/ENSMUSG00000022841/ENSMUSG00000021816/ENSMUSG00000001847/ENSMUSG00000020640/ENSMUSG00000024743/ENSMUSG00000026509/ENSMUSG00000002957/ENSMUSG00000026696/…	42	0.545455	5.24481	synaptic vesicle endocytosis (NES: 2.65)
GO:0006897	endocytosis	408	0.239588	2.01905	1.21194e-07	7.56492e-06	5.9487e-06	2411	tags=43%, list=30%, signal=31%	ENSMUSG00000021057/ENSMUSG00000029580/ENSMUSG00000022048/ENSMUSG00000015656/ENSMUSG00000001175/ENSMUSG00000068923/ENSMUSG00000027523/ENSMUSG00000028161/ENSMUSG00000020894/ENSMUSG00000036438/ENSMUSG00000020790/ENSMUSG00000030669/ENSMUSG00000002985/ENSMUSG00000030342/ENSMUSG00000047126/ENSMUSG00000023064/ENSMUSG00000019370/ENSMUSG00000057948/ENSMUSG00000063065/ENSMUSG00000020368/ENSMUSG00000069601/…	174	0.426471	5.22558	endocytosis (NES: 2.02)
GO:0099173	postsynapse organization	213	0.286519	2.22151	1.27517e-07	7.88079e-06	6.19709e-06	2684	tags=52%, list=34%, signal=35%	ENSMUSG00000052727/ENSMUSG00000029580/ENSMUSG00000022055/ENSMUSG00000022048/ENSMUSG00000015656/ENSMUSG00000020396/ENSMUSG00000039470/ENSMUSG00000002985/ENSMUSG00000022995/ENSMUSG00000020745/ENSMUSG00000020458/ENSMUSG00000056201/ENSMUSG00000029838/ENSMUSG00000014602/ENSMUSG00000032076/ENSMUSG00000020152/ENSMUSG00000021190/ENSMUSG00000006699/ENSMUSG00000026341/ENSMUSG00000062825/ENSMUSG00000013236/…	110	0.516432	5.20781	postsynapse organization (NES: 2.22)
GO:0051261	protein depolymerization	78	0.398588	2.56885	1.60862e-07	9.84415e-06	7.74099e-06	1713	tags=50%, list=21%, signal=40%	ENSMUSG00000052727/ENSMUSG00000015656/ENSMUSG00000022629/ENSMUSG00000027500/ENSMUSG00000020315/ENSMUSG00000047126/ENSMUSG00000028745/ENSMUSG00000027254/ENSMUSG00000056201/ENSMUSG00000027581/ENSMUSG00000032186/ENSMUSG00000015222/ENSMUSG00000062929/ENSMUSG00000022099/ENSMUSG00000033444/ENSMUSG00000057738/ENSMUSG00000015932/ENSMUSG00000006304/ENSMUSG00000031137/ENSMUSG00000033392/ENSMUSG00000007815/…	39	0.5	5.1112	protein depolymerization (NES: 2.57)
GO:0008015	blood circulation	215	0.283711	2.20379	1.67563e-07	1.01546e-05	7.98512e-06	2609	tags=50%, list=33%, signal=34%	ENSMUSG00000021270/ENSMUSG00000001175/ENSMUSG00000027523/ENSMUSG00000031748/ENSMUSG00000026576/ENSMUSG00000063856/ENSMUSG00000036438/ENSMUSG00000030669/ENSMUSG00000002985/ENSMUSG00000038587/ENSMUSG00000019370/ENSMUSG00000006818/ENSMUSG00000038530/ENSMUSG00000022982/ENSMUSG00000024639/ENSMUSG00000033161/ENSMUSG00000032826/ENSMUSG00000032966/ENSMUSG00000019943/ENSMUSG00000062373/ENSMUSG00000028149/…	107	0.497674	5.09772	blood circulation (NES: 2.2)
GO:0048878	chemical homeostasis	493	0.228441	1.96358	1.71778e-07	1.031e-05	8.10729e-06	2909	tags=48%, list=36%, signal=33%	ENSMUSG00000001175/ENSMUSG00000028161/ENSMUSG00000033208/ENSMUSG00000026576/ENSMUSG00000063856/ENSMUSG00000036438/ENSMUSG00000024661/ENSMUSG00000020849/ENSMUSG00000038615/ENSMUSG00000030669/ENSMUSG00000002985/ENSMUSG00000006740/ENSMUSG00000029221/ENSMUSG00000022463/ENSMUSG00000019370/ENSMUSG00000041028/ENSMUSG00000031996/ENSMUSG00000063065/ENSMUSG00000020458/ENSMUSG00000029304/ENSMUSG00000006818/…	237	0.48073	5.09112	chemical homeostasis (NES: 1.96)
GO:0007610	behavior	403	0.241443	2.03209	1.82316e-07	1.08383e-05	8.52272e-06	2600	tags=45%, list=32%, signal=32%	ENSMUSG00000115783/ENSMUSG00000068923/ENSMUSG00000018217/ENSMUSG00000029223/ENSMUSG00000031748/ENSMUSG00000033208/ENSMUSG00000036564/ENSMUSG00000027273/ENSMUSG00000030669/ENSMUSG00000002985/ENSMUSG00000054836/ENSMUSG00000023064/ENSMUSG00000031996/ENSMUSG00000022812/ENSMUSG00000027254/ENSMUSG00000020745/ENSMUSG00000055670/ENSMUSG00000006818/ENSMUSG00000032096/ENSMUSG00000022982/ENSMUSG00000072235/…	183	0.454094	5.06942	behavior (NES: 2.03)
GO:1903829	positive regulation of protein localization	287	0.265381	2.15507	1.94962e-07	1.14807e-05	9.0279e-06	2930	tags=52%, list=37%, signal=34%	ENSMUSG00000021057/ENSMUSG00000023944/ENSMUSG00000021270/ENSMUSG00000068923/ENSMUSG00000027523/ENSMUSG00000039470/ENSMUSG00000020894/ENSMUSG00000020849/ENSMUSG00000020315/ENSMUSG00000002985/ENSMUSG00000020612/ENSMUSG00000006740/ENSMUSG00000022812/ENSMUSG00000027254/ENSMUSG00000020458/ENSMUSG00000032328/ENSMUSG00000056201/ENSMUSG00000029838/ENSMUSG00000024639/ENSMUSG00000029291/ENSMUSG00000049313/…	150	0.522648	5.04441	positive regulation of protein localization (NES: 2.16)
GO:0031333	negative regulation of protein-containing complex assembly	102	0.368104	2.53052	2.31497e-07	1.33796e-05	1.05211e-05	3374	tags=71%, list=42%, signal=41%	ENSMUSG00000049775/ENSMUSG00000015656/ENSMUSG00000068923/ENSMUSG00000027500/ENSMUSG00000020315/ENSMUSG00000022812/ENSMUSG00000028745/ENSMUSG00000056201/ENSMUSG00000049313/ENSMUSG00000024576/ENSMUSG00000026797/ENSMUSG00000074129/ENSMUSG00000006699/ENSMUSG00000066551/ENSMUSG00000027805/ENSMUSG00000022037/ENSMUSG00000027479/ENSMUSG00000016534/ENSMUSG00000032186/ENSMUSG00000015222/ENSMUSG00000022099/…	72	0.705882	4.97794	negative regulation of protein-containing complex assembly (NES: 2.53)
GO:1905475	regulation of protein localization to membrane	127	0.341842	2.4414	2.29622e-07	1.33796e-05	1.05211e-05	2676	tags=57%, list=33%, signal=39%	ENSMUSG00000021057/ENSMUSG00000029580/ENSMUSG00000039470/ENSMUSG00000020315/ENSMUSG00000006740/ENSMUSG00000047126/ENSMUSG00000024044/ENSMUSG00000022812/ENSMUSG00000029838/ENSMUSG00000033615/ENSMUSG00000026833/ENSMUSG00000074698/ENSMUSG00000026341/ENSMUSG00000024122/ENSMUSG00000025903/ENSMUSG00000000303/ENSMUSG00000079037/ENSMUSG00000034593/ENSMUSG00000027624/ENSMUSG00000015994/ENSMUSG00000004771/…	73	0.574803	4.97794	regulation of protein localization to membrane (NES: 2.44)
GO:0072659	protein localization to plasma membrane	194	0.300943	2.29757	2.39828e-07	1.3734e-05	1.07998e-05	2701	tags=53%, list=34%, signal=36%	ENSMUSG00000021057/ENSMUSG00000029580/ENSMUSG00000039470/ENSMUSG00000020894/ENSMUSG00000026576/ENSMUSG00000020315/ENSMUSG00000006740/ENSMUSG00000047126/ENSMUSG00000024044/ENSMUSG00000041959/ENSMUSG00000069601/ENSMUSG00000032231/ENSMUSG00000032826/ENSMUSG00000049313/ENSMUSG00000020986/ENSMUSG00000026797/ENSMUSG00000074698/ENSMUSG00000032412/ENSMUSG00000026341/ENSMUSG00000024122/ENSMUSG00000025903/…	103	0.530928	4.96659	protein localization to plasma membrane (NES: 2.3)
GO:0051129	negative regulation of cellular component organization	439	0.23355	1.98228	2.77474e-07	1.57454e-05	1.23814e-05	3300	tags=54%, list=41%, signal=33%	ENSMUSG00000049775/ENSMUSG00000052727/ENSMUSG00000015656/ENSMUSG00000068923/ENSMUSG00000018965/ENSMUSG00000018217/ENSMUSG00000027500/ENSMUSG00000028161/ENSMUSG00000063856/ENSMUSG00000020315/ENSMUSG00000002985/ENSMUSG00000024501/ENSMUSG00000031633/ENSMUSG00000022548/ENSMUSG00000041607/ENSMUSG00000041028/ENSMUSG00000022812/ENSMUSG00000028745/ENSMUSG00000027254/ENSMUSG00000020745/ENSMUSG00000020458/…	236	0.537585	4.90723	negative regulation of cellular component organization (NES: 1.98)
GO:0051223	regulation of protein transport	286	0.263729	2.14058	2.90182e-07	1.63182e-05	1.28319e-05	2928	tags=52%, list=37%, signal=34%	ENSMUSG00000021057/ENSMUSG00000023944/ENSMUSG00000021270/ENSMUSG00000027523/ENSMUSG00000028161/ENSMUSG00000031748/ENSMUSG00000039470/ENSMUSG00000020894/ENSMUSG00000020849/ENSMUSG00000002985/ENSMUSG00000020612/ENSMUSG00000028367/ENSMUSG00000006740/ENSMUSG00000022548/ENSMUSG00000022812/ENSMUSG00000018326/ENSMUSG00000032328/ENSMUSG00000026667/ENSMUSG00000024639/ENSMUSG00000033615/ENSMUSG00000029291/…	148	0.517483	4.89171	regulation of protein transport (NES: 2.14)
GO:0016188	synaptic vesicle maturation	27	0.594579	2.88149	3.18522e-07	1.77519e-05	1.39593e-05	2440	tags=85%, list=30%, signal=59%	ENSMUSG00000039470/ENSMUSG00000031840/ENSMUSG00000026797/ENSMUSG00000033793/ENSMUSG00000006273/ENSMUSG00000019210/ENSMUSG00000001018/ENSMUSG00000004319/ENSMUSG00000052459/ENSMUSG00000021114/ENSMUSG00000024121/ENSMUSG00000039347/ENSMUSG00000039105/ENSMUSG00000039361/ENSMUSG00000070570/ENSMUSG00000020886/ENSMUSG00000019302/ENSMUSG00000022295/ENSMUSG00000004285/ENSMUSG00000031007/ENSMUSG00000019087/…	23	0.851852	4.85514	synaptic vesicle maturation (NES: 2.88)
GO:1990778	protein localization to cell periphery	255	0.267743	2.14005	3.24072e-07	1.79014e-05	1.40768e-05	2701	tags=50%, list=34%, signal=34%	ENSMUSG00000021057/ENSMUSG00000029580/ENSMUSG00000039470/ENSMUSG00000020894/ENSMUSG00000026576/ENSMUSG00000020315/ENSMUSG00000006740/ENSMUSG00000047126/ENSMUSG00000024044/ENSMUSG00000063077/ENSMUSG00000022812/ENSMUSG00000041959/ENSMUSG00000069601/ENSMUSG00000032231/ENSMUSG00000033615/ENSMUSG00000032826/ENSMUSG00000049313/ENSMUSG00000026833/ENSMUSG00000020986/ENSMUSG00000026797/ENSMUSG00000074698/…	127	0.498039	4.8515	protein localization to cell periphery (NES: 2.14)
GO:0032535	regulation of cellular component size	236	0.270732	2.13805	3.41357e-07	1.86908e-05	1.46976e-05	1839	tags=39%, list=23%, signal=31%	ENSMUSG00000049775/ENSMUSG00000052727/ENSMUSG00000022055/ENSMUSG00000023944/ENSMUSG00000021270/ENSMUSG00000022054/ENSMUSG00000020315/ENSMUSG00000002985/ENSMUSG00000028759/ENSMUSG00000022812/ENSMUSG00000028745/ENSMUSG00000020745/ENSMUSG00000020458/ENSMUSG00000056201/ENSMUSG00000005610/ENSMUSG00000029291/ENSMUSG00000018411/ENSMUSG00000026833/ENSMUSG00000040785/ENSMUSG00000053119/ENSMUSG00000031760/…	91	0.385593	4.83275	regulation of cellular component size (NES: 2.14)
GO:1903532	positive regulation of secretion by cell	182	0.300641	2.27209	3.50891e-07	1.90457e-05	1.49767e-05	2633	tags=53%, list=33%, signal=36%	ENSMUSG00000022048/ENSMUSG00000027523/ENSMUSG00000028161/ENSMUSG00000027273/ENSMUSG00000020612/ENSMUSG00000006740/ENSMUSG00000057948/ENSMUSG00000041959/ENSMUSG00000020458/ENSMUSG00000029304/ENSMUSG00000024639/ENSMUSG00000032231/ENSMUSG00000031840/ENSMUSG00000075700/ENSMUSG00000028249/ENSMUSG00000024261/ENSMUSG00000090223/ENSMUSG00000026797/ENSMUSG00000014402/ENSMUSG00000045038/ENSMUSG00000009013/…	96	0.527473	4.82458	positive regulation of secretion by cell (NES: 2.27)
GO:0097401	synaptic vesicle lumen acidification	18	0.654051	2.73517	4.1364e-07	2.22581e-05	1.75028e-05	2440	tags=94%, list=30%, signal=66%	ENSMUSG00000033793/ENSMUSG00000006273/ENSMUSG00000019210/ENSMUSG00000004319/ENSMUSG00000052459/ENSMUSG00000021114/ENSMUSG00000024121/ENSMUSG00000039347/ENSMUSG00000039105/ENSMUSG00000070570/ENSMUSG00000019302/ENSMUSG00000022295/ENSMUSG00000004285/ENSMUSG00000031007/ENSMUSG00000019087/ENSMUSG00000060681/ENSMUSG00000013160	17	0.944444	4.75689	synaptic vesicle lumen acidification (NES: 2.74)
GO:0022411	cellular component disassembly	265	0.262156	2.10532	4.47004e-07	2.38479e-05	1.87529e-05	2444	tags=45%, list=31%, signal=32%	ENSMUSG00000021057/ENSMUSG00000052727/ENSMUSG00000015656/ENSMUSG00000022629/ENSMUSG00000001175/ENSMUSG00000027500/ENSMUSG00000036438/ENSMUSG00000020315/ENSMUSG00000006740/ENSMUSG00000047766/ENSMUSG00000032479/ENSMUSG00000021288/ENSMUSG00000047126/ENSMUSG00000054836/ENSMUSG00000019370/ENSMUSG00000028745/ENSMUSG00000028452/ENSMUSG00000027254/ENSMUSG00000020745/ENSMUSG00000056201/ENSMUSG00000047139/…	119	0.449057	4.72693	cellular component disassembly (NES: 2.11)
GO:0043269	regulation of monoatomic ion transport	211	0.281718	2.17968	4.89575e-07	2.58977e-05	2.03647e-05	2950	tags=54%, list=37%, signal=35%	ENSMUSG00000021057/ENSMUSG00000001175/ENSMUSG00000018965/ENSMUSG00000027523/ENSMUSG00000028161/ENSMUSG00000031748/ENSMUSG00000020894/ENSMUSG00000026576/ENSMUSG00000036438/ENSMUSG00000020849/ENSMUSG00000030669/ENSMUSG00000006740/ENSMUSG00000019370/ENSMUSG00000069601/ENSMUSG00000038530/ENSMUSG00000032011/ENSMUSG00000059412/ENSMUSG00000024639/ENSMUSG00000028931/ENSMUSG00000033161/ENSMUSG00000032826/…	113	0.535545	4.69112	regulation of monoatomic ion transport (NES: 2.18)
GO:0034329	cell junction assembly	291	0.255983	2.08314	4.98089e-07	2.61266e-05	2.05448e-05	2726	tags=49%, list=34%, signal=33%	ENSMUSG00000021057/ENSMUSG00000052727/ENSMUSG00000029580/ENSMUSG00000022048/ENSMUSG00000018217/ENSMUSG00000039470/ENSMUSG00000030342/ENSMUSG00000024044/ENSMUSG00000022548/ENSMUSG00000026131/ENSMUSG00000022812/ENSMUSG00000041959/ENSMUSG00000020458/ENSMUSG00000056201/ENSMUSG00000032011/ENSMUSG00000008489/ENSMUSG00000028249/ENSMUSG00000063870/ENSMUSG00000018411/ENSMUSG00000059325/ENSMUSG00000032076/…	142	0.487973	4.6873	cell junction assembly (NES: 2.08)
GO:0051047	positive regulation of secretion	191	0.291791	2.22545	5.50273e-07	2.86234e-05	2.25081e-05	2633	tags=52%, list=33%, signal=36%	ENSMUSG00000022048/ENSMUSG00000027523/ENSMUSG00000028161/ENSMUSG00000027273/ENSMUSG00000020612/ENSMUSG00000006740/ENSMUSG00000057948/ENSMUSG00000041959/ENSMUSG00000020458/ENSMUSG00000029304/ENSMUSG00000024639/ENSMUSG00000032231/ENSMUSG00000031840/ENSMUSG00000075700/ENSMUSG00000028249/ENSMUSG00000024261/ENSMUSG00000090223/ENSMUSG00000026797/ENSMUSG00000014402/ENSMUSG00000045038/ENSMUSG00000009013/…	99	0.518325	4.64766	positive regulation of secretion (NES: 2.23)
GO:0006123	mitochondrial electron transport, cytochrome c to oxygen	12	0.759928	2.74166	5.85669e-07	3.02128e-05	2.37579e-05	979	tags=83%, list=12%, signal=73%	ENSMUSG00000064358/ENSMUSG00000017778/ENSMUSG00000031231/ENSMUSG00000041697/ENSMUSG00000035885/ENSMUSG00000031818/ENSMUSG00000000088/ENSMUSG00000063694/ENSMUSG00000032330/ENSMUSG00000061518	10	0.833333	4.62419	mitochondrial electron transport, cytochrome c to oxygen (NES: 2.74)
GO:0017158	regulation of calcium ion-dependent exocytosis	29	0.558082	2.77909	5.91597e-07	3.02684e-05	2.38017e-05	2036	tags=72%, list=25%, signal=54%	ENSMUSG00000068923/ENSMUSG00000028161/ENSMUSG00000020894/ENSMUSG00000031840/ENSMUSG00000024261/ENSMUSG00000026797/ENSMUSG00000026452/ENSMUSG00000090071/ENSMUSG00000024743/ENSMUSG00000032562/ENSMUSG00000029608/ENSMUSG00000048076/ENSMUSG00000029467/ENSMUSG00000054423/ENSMUSG00000035864/ENSMUSG00000052681/ENSMUSG00000077450/ENSMUSG00000050556/ENSMUSG00000040722/ENSMUSG00000028969/ENSMUSG00000034656	21	0.724138	4.62339	regulation of calcium ion-dependent exocytosis (NES: 2.78)
GO:0048167	regulation of synaptic plasticity	147	0.314741	2.30177	6.8234e-07	3.46273e-05	2.72293e-05	2625	tags=53%, list=33%, signal=36%	ENSMUSG00000021057/ENSMUSG00000052727/ENSMUSG00000051391/ENSMUSG00000039470/ENSMUSG00000033208/ENSMUSG00000020894/ENSMUSG00000027273/ENSMUSG00000002985/ENSMUSG00000022812/ENSMUSG00000027254/ENSMUSG00000055670/ENSMUSG00000025586/ENSMUSG00000056201/ENSMUSG00000029838/ENSMUSG00000031840/ENSMUSG00000024261/ENSMUSG00000026385/ENSMUSG00000018411/ENSMUSG00000026797/ENSMUSG00000037996/ENSMUSG00000032336/…	78	0.530612	4.56496	regulation of synaptic plasticity (NES: 2.3)
GO:0010975	regulation of neuron projection development	359	0.239916	1.99708	7.19457e-07	3.62165e-05	2.8479e-05	2822	tags=48%, list=35%, signal=32%	ENSMUSG00000021057/ENSMUSG00000052727/ENSMUSG00000022055/ENSMUSG00000022048/ENSMUSG00000022629/ENSMUSG00000022054/ENSMUSG00000018965/ENSMUSG00000018217/ENSMUSG00000027500/ENSMUSG00000028161/ENSMUSG00000036564/ENSMUSG00000027273/ENSMUSG00000002985/ENSMUSG00000024501/ENSMUSG00000041607/ENSMUSG00000022812/ENSMUSG00000020745/ENSMUSG00000020458/ENSMUSG00000025586/ENSMUSG00000032328/ENSMUSG00000056201/…	172	0.479109	4.54547	regulation of neuron projection development (NES: 2)
GO:1903522	regulation of blood circulation	103	0.345598	2.37718	7.97378e-07	3.98179e-05	3.13109e-05	2609	tags=56%, list=33%, signal=38%	ENSMUSG00000021270/ENSMUSG00000001175/ENSMUSG00000031748/ENSMUSG00000026576/ENSMUSG00000036438/ENSMUSG00000019370/ENSMUSG00000038530/ENSMUSG00000033161/ENSMUSG00000032826/ENSMUSG00000032966/ENSMUSG00000019943/ENSMUSG00000062373/ENSMUSG00000059325/ENSMUSG00000033565/ENSMUSG00000067336/ENSMUSG00000007097/ENSMUSG00000061603/ENSMUSG00000024858/ENSMUSG00000028403/ENSMUSG00000022892/ENSMUSG00000046480/…	58	0.563107	4.5043	regulation of blood circulation (NES: 2.38)
GO:0098657	import into cell	494	0.223031	1.91839	8.21627e-07	4.07032e-05	3.20071e-05	2434	tags=41%, list=30%, signal=31%	ENSMUSG00000021057/ENSMUSG00000029580/ENSMUSG00000022048/ENSMUSG00000015656/ENSMUSG00000001175/ENSMUSG00000068923/ENSMUSG00000027523/ENSMUSG00000028161/ENSMUSG00000020894/ENSMUSG00000026576/ENSMUSG00000036438/ENSMUSG00000020790/ENSMUSG00000030669/ENSMUSG00000002985/ENSMUSG00000030342/ENSMUSG00000047126/ENSMUSG00000023064/ENSMUSG00000019370/ENSMUSG00000057948/ENSMUSG00000063065/ENSMUSG00000020368/…	204	0.412955	4.49475	import into cell (NES: 1.92)
GO:0003015	heart process	107	0.344761	2.3934	8.69584e-07	4.27397e-05	3.36085e-05	2653	tags=57%, list=33%, signal=39%	ENSMUSG00000021270/ENSMUSG00000001175/ENSMUSG00000031748/ENSMUSG00000026576/ENSMUSG00000063856/ENSMUSG00000036438/ENSMUSG00000019370/ENSMUSG00000038530/ENSMUSG00000022982/ENSMUSG00000033161/ENSMUSG00000032826/ENSMUSG00000032966/ENSMUSG00000062373/ENSMUSG00000028149/ENSMUSG00000059325/ENSMUSG00000033565/ENSMUSG00000006699/ENSMUSG00000007097/ENSMUSG00000061603/ENSMUSG00000024858/ENSMUSG00000001847/…	61	0.570093	4.47355	heart process (NES: 2.39)
GO:1904062	regulation of monoatomic cation transmembrane transport	138	0.321224	2.33403	9.0475e-07	4.41207e-05	3.46945e-05	2950	tags=58%, list=37%, signal=37%	ENSMUSG00000021057/ENSMUSG00000001175/ENSMUSG00000028161/ENSMUSG00000020894/ENSMUSG00000026576/ENSMUSG00000036438/ENSMUSG00000020849/ENSMUSG00000030669/ENSMUSG00000019370/ENSMUSG00000069601/ENSMUSG00000038530/ENSMUSG00000032011/ENSMUSG00000059412/ENSMUSG00000028931/ENSMUSG00000032826/ENSMUSG00000032020/ENSMUSG00000032966/ENSMUSG00000020402/ENSMUSG00000027030/ENSMUSG00000032412/ENSMUSG00000036707/…	80	0.57971	4.45974	regulation of monoatomic cation transmembrane transport (NES: 2.33)
GO:0032886	regulation of microtubule-based process	146	0.31239	2.28272	9.56448e-07	4.62802e-05	3.63926e-05	2809	tags=55%, list=35%, signal=37%	ENSMUSG00000052727/ENSMUSG00000022629/ENSMUSG00000020396/ENSMUSG00000027500/ENSMUSG00000047126/ENSMUSG00000026131/ENSMUSG00000022812/ENSMUSG00000028745/ENSMUSG00000027254/ENSMUSG00000020745/ENSMUSG00000027581/ENSMUSG00000029291/ENSMUSG00000018411/ENSMUSG00000053119/ENSMUSG00000032435/ENSMUSG00000027479/ENSMUSG00000031447/ENSMUSG00000032504/ENSMUSG00000048799/ENSMUSG00000050697/ENSMUSG00000032118/…	81	0.554795	4.43899	regulation of microtubule-based process (NES: 2.28)
GO:0045921	positive regulation of exocytosis	58	0.43205	2.6218	9.99695e-07	4.80007e-05	3.77456e-05	1985	tags=59%, list=25%, signal=44%	ENSMUSG00000028161/ENSMUSG00000057948/ENSMUSG00000041959/ENSMUSG00000032231/ENSMUSG00000031840/ENSMUSG00000028249/ENSMUSG00000024261/ENSMUSG00000026797/ENSMUSG00000014402/ENSMUSG00000031447/ENSMUSG00000032504/ENSMUSG00000090071/ENSMUSG00000062661/ENSMUSG00000024743/ENSMUSG00000033392/ENSMUSG00000050965/ENSMUSG00000029608/ENSMUSG00000022789/ENSMUSG00000048076/ENSMUSG00000079477/ENSMUSG00000054423/…	34	0.586207	4.42313	positive regulation of exocytosis (NES: 2.62)
GO:0050850	positive regulation of calcium-mediated signaling	24	0.584609	2.72209	1.09833e-06	5.23342e-05	4.11532e-05	951	tags=58%, list=12%, signal=52%	ENSMUSG00000021057/ENSMUSG00000028161/ENSMUSG00000047139/ENSMUSG00000090223/ENSMUSG00000014592/ENSMUSG00000020267/ENSMUSG00000062991/ENSMUSG00000031391/ENSMUSG00000079037/ENSMUSG00000061603/ENSMUSG00000021816/ENSMUSG00000022892/ENSMUSG00000062661/ENSMUSG00000033953	14	0.583333	4.3856	positive regulation of calcium-mediated signaling (NES: 2.72)
GO:0060047	heart contraction	102	0.350128	2.40695	1.35465e-06	6.40586e-05	5.03727e-05	2604	tags=57%, list=33%, signal=39%	ENSMUSG00000021270/ENSMUSG00000001175/ENSMUSG00000031748/ENSMUSG00000026576/ENSMUSG00000063856/ENSMUSG00000036438/ENSMUSG00000019370/ENSMUSG00000038530/ENSMUSG00000022982/ENSMUSG00000033161/ENSMUSG00000032826/ENSMUSG00000032966/ENSMUSG00000062373/ENSMUSG00000059325/ENSMUSG00000033565/ENSMUSG00000006699/ENSMUSG00000007097/ENSMUSG00000061603/ENSMUSG00000024858/ENSMUSG00000053819/ENSMUSG00000046480/…	58	0.568627	4.2978	heart contraction (NES: 2.41)
GO:0050848	regulation of calcium-mediated signaling	42	0.478758	2.63675	1.44959e-06	6.80326e-05	5.34977e-05	968	tags=48%, list=12%, signal=42%	ENSMUSG00000021057/ENSMUSG00000028161/ENSMUSG00000036438/ENSMUSG00000022812/ENSMUSG00000047139/ENSMUSG00000090223/ENSMUSG00000018411/ENSMUSG00000014592/ENSMUSG00000020267/ENSMUSG00000062991/ENSMUSG00000031391/ENSMUSG00000079037/ENSMUSG00000042682/ENSMUSG00000061603/ENSMUSG00000021816/ENSMUSG00000022892/ENSMUSG00000014077/ENSMUSG00000062661/ENSMUSG00000033953/ENSMUSG00000020635	20	0.47619	4.27166	regulation of calcium-mediated signaling (NES: 2.64)
GO:0120035	regulation of plasma membrane bounded cell projection organization	461	0.22144	1.88766	1.61714e-06	7.533e-05	5.9236e-05	2822	tags=46%, list=35%, signal=32%	ENSMUSG00000021057/ENSMUSG00000052727/ENSMUSG00000022055/ENSMUSG00000021270/ENSMUSG00000022048/ENSMUSG00000022629/ENSMUSG00000022054/ENSMUSG00000018965/ENSMUSG00000018217/ENSMUSG00000027500/ENSMUSG00000028161/ENSMUSG00000036564/ENSMUSG00000027273/ENSMUSG00000002985/ENSMUSG00000024501/ENSMUSG00000041607/ENSMUSG00000022812/ENSMUSG00000028745/ENSMUSG00000020745/ENSMUSG00000020458/ENSMUSG00000025586/…	213	0.462039	4.22741	regulation of plasma membrane bounded cell projection organization (NES: 1.89)
GO:0023061	signal release	296	0.246218	2.00731	1.97769e-06	9.14424e-05	7.19061e-05	2633	tags=47%, list=33%, signal=33%	ENSMUSG00000001175/ENSMUSG00000068923/ENSMUSG00000022285/ENSMUSG00000027523/ENSMUSG00000028161/ENSMUSG00000031748/ENSMUSG00000020894/ENSMUSG00000036438/ENSMUSG00000027273/ENSMUSG00000020612/ENSMUSG00000006740/ENSMUSG00000023064/ENSMUSG00000019370/ENSMUSG00000020458/ENSMUSG00000029304/ENSMUSG00000024639/ENSMUSG00000033615/ENSMUSG00000031840/ENSMUSG00000075700/ENSMUSG00000024261/ENSMUSG00000090223/…	139	0.469595	4.14323	signal release (NES: 2.01)
GO:0090066	regulation of anatomical structure size	293	0.250053	2.03734	2.08087e-06	9.55057e-05	7.51013e-05	2773	tags=48%, list=35%, signal=33%	ENSMUSG00000049775/ENSMUSG00000052727/ENSMUSG00000022055/ENSMUSG00000023944/ENSMUSG00000021270/ENSMUSG00000022054/ENSMUSG00000063856/ENSMUSG00000030669/ENSMUSG00000020315/ENSMUSG00000002985/ENSMUSG00000028759/ENSMUSG00000022812/ENSMUSG00000028745/ENSMUSG00000020745/ENSMUSG00000020458/ENSMUSG00000006818/ENSMUSG00000056201/ENSMUSG00000022982/ENSMUSG00000005610/ENSMUSG00000029291/ENSMUSG00000019943/…	141	0.481229	4.12435	regulation of anatomical structure size (NES: 2.04)
GO:0006937	regulation of muscle contraction	66	0.396404	2.46709	2.21715e-06	0.000101018	7.94358e-05	1817	tags=50%, list=23%, signal=39%	ENSMUSG00000021270/ENSMUSG00000001175/ENSMUSG00000027523/ENSMUSG00000026576/ENSMUSG00000036438/ENSMUSG00000030669/ENSMUSG00000019370/ENSMUSG00000022982/ENSMUSG00000033161/ENSMUSG00000032826/ENSMUSG00000032966/ENSMUSG00000019943/ENSMUSG00000007097/ENSMUSG00000061603/ENSMUSG00000024858/ENSMUSG00000018340/ENSMUSG00000028403/ENSMUSG00000031078/ENSMUSG00000031137/ENSMUSG00000050965/ENSMUSG00000020635/…	33	0.5	4.09998	regulation of muscle contraction (NES: 2.47)
GO:0010720	positive regulation of cell development	251	0.258274	2.0547	2.28723e-06	0.000103456	8.13529e-05	2833	tags=50%, list=35%, signal=33%	ENSMUSG00000021057/ENSMUSG00000052727/ENSMUSG00000029580/ENSMUSG00000022055/ENSMUSG00000021270/ENSMUSG00000027523/ENSMUSG00000028161/ENSMUSG00000030669/ENSMUSG00000002985/ENSMUSG00000031885/ENSMUSG00000022812/ENSMUSG00000020745/ENSMUSG00000020458/ENSMUSG00000029838/ENSMUSG00000005610/ENSMUSG00000058799/ENSMUSG00000029291/ENSMUSG00000021756/ENSMUSG00000018411/ENSMUSG00000020152/ENSMUSG00000032336/…	126	0.501992	4.08963	positive regulation of cell development (NES: 2.05)
GO:0034765	regulation of monoatomic ion transmembrane transport	149	0.304848	2.2331	2.96142e-06	0.000132987	0.000104575	2950	tags=56%, list=37%, signal=36%	ENSMUSG00000021057/ENSMUSG00000001175/ENSMUSG00000028161/ENSMUSG00000020894/ENSMUSG00000026576/ENSMUSG00000036438/ENSMUSG00000020849/ENSMUSG00000030669/ENSMUSG00000019370/ENSMUSG00000069601/ENSMUSG00000038530/ENSMUSG00000032011/ENSMUSG00000059412/ENSMUSG00000028931/ENSMUSG00000032826/ENSMUSG00000032020/ENSMUSG00000032966/ENSMUSG00000020402/ENSMUSG00000027030/ENSMUSG00000032412/ENSMUSG00000036707/…	84	0.563758	3.98057	regulation of monoatomic ion transmembrane transport (NES: 2.23)
GO:0006120	mitochondrial electron transport, NADH to ubiquinone	29	0.533988	2.65911	3.01155e-06	0.00013344	0.000104931	2032	tags=72%, list=25%, signal=54%	ENSMUSG00000064341/ENSMUSG00000064363/ENSMUSG00000026260/ENSMUSG00000064345/ENSMUSG00000024099/ENSMUSG00000025204/ENSMUSG00000020664/ENSMUSG00000064368/ENSMUSG00000005510/ENSMUSG00000025825/ENSMUSG00000028756/ENSMUSG00000041881/ENSMUSG00000025968/ENSMUSG00000030647/ENSMUSG00000064367/ENSMUSG00000020153/ENSMUSG00000002379/ENSMUSG00000022354/ENSMUSG00000071014/ENSMUSG00000028964/ENSMUSG00000021606	21	0.724138	3.9791	mitochondrial electron transport, NADH to ubiquinone (NES: 2.66)
GO:0099175	regulation of postsynapse organization	125	0.321401	2.28927	3.01426e-06	0.00013344	0.000104931	3198	tags=63%, list=40%, signal=39%	ENSMUSG00000052727/ENSMUSG00000022048/ENSMUSG00000015656/ENSMUSG00000002985/ENSMUSG00000020745/ENSMUSG00000020458/ENSMUSG00000056201/ENSMUSG00000014602/ENSMUSG00000020152/ENSMUSG00000006699/ENSMUSG00000026341/ENSMUSG00000013236/ENSMUSG00000079037/ENSMUSG00000040265/ENSMUSG00000031010/ENSMUSG00000013663/ENSMUSG00000001847/ENSMUSG00000022892/ENSMUSG00000033768/ENSMUSG00000022377/ENSMUSG00000031565/…	79	0.632	3.9791	regulation of postsynapse organization (NES: 2.29)
GO:0003013	circulatory system process	228	0.267285	2.10077	3.49102e-06	0.000153457	0.000120672	2653	tags=49%, list=33%, signal=34%	ENSMUSG00000021270/ENSMUSG00000001175/ENSMUSG00000027523/ENSMUSG00000031748/ENSMUSG00000026576/ENSMUSG00000063856/ENSMUSG00000036438/ENSMUSG00000030669/ENSMUSG00000002985/ENSMUSG00000038587/ENSMUSG00000019370/ENSMUSG00000006818/ENSMUSG00000038530/ENSMUSG00000022982/ENSMUSG00000024639/ENSMUSG00000033161/ENSMUSG00000032826/ENSMUSG00000032966/ENSMUSG00000019943/ENSMUSG00000062373/ENSMUSG00000028149/…	111	0.486842	3.91839	circulatory system process (NES: 2.1)
GO:1903828	negative regulation of protein localization	143	0.299805	2.18606	3.58883e-06	0.000156654	0.000123185	2928	tags=57%, list=37%, signal=37%	ENSMUSG00000022285/ENSMUSG00000028161/ENSMUSG00000031748/ENSMUSG00000002985/ENSMUSG00000028367/ENSMUSG00000047126/ENSMUSG00000022548/ENSMUSG00000022812/ENSMUSG00000028452/ENSMUSG00000027254/ENSMUSG00000018326/ENSMUSG00000073616/ENSMUSG00000024261/ENSMUSG00000025959/ENSMUSG00000053253/ENSMUSG00000025903/ENSMUSG00000000303/ENSMUSG00000050697/ENSMUSG00000027712/ENSMUSG00000024425/ENSMUSG00000021218/…	81	0.566434	3.90944	negative regulation of protein localization (NES: 2.19)
GO:0031344	regulation of cell projection organization	469	0.217614	1.85999	3.62927e-06	0.000157319	0.000123708	2822	tags=46%, list=35%, signal=32%	ENSMUSG00000021057/ENSMUSG00000052727/ENSMUSG00000022055/ENSMUSG00000021270/ENSMUSG00000022048/ENSMUSG00000022629/ENSMUSG00000022054/ENSMUSG00000018965/ENSMUSG00000018217/ENSMUSG00000027500/ENSMUSG00000028161/ENSMUSG00000036564/ENSMUSG00000027273/ENSMUSG00000002985/ENSMUSG00000024501/ENSMUSG00000041607/ENSMUSG00000022812/ENSMUSG00000028745/ENSMUSG00000020745/ENSMUSG00000020458/ENSMUSG00000025586/…	215	0.458422	3.9076	regulation of cell projection organization (NES: 1.86)
GO:0051493	regulation of cytoskeleton organization	304	0.244066	1.99592	3.97491e-06	0.000171113	0.000134555	3348	tags=56%, list=42%, signal=34%	ENSMUSG00000049775/ENSMUSG00000052727/ENSMUSG00000022629/ENSMUSG00000027500/ENSMUSG00000020315/ENSMUSG00000047126/ENSMUSG00000026131/ENSMUSG00000022812/ENSMUSG00000028745/ENSMUSG00000027254/ENSMUSG00000020745/ENSMUSG00000041959/ENSMUSG00000063065/ENSMUSG00000038530/ENSMUSG00000056201/ENSMUSG00000027581/ENSMUSG00000055447/ENSMUSG00000018411/ENSMUSG00000053119/ENSMUSG00000006699/ENSMUSG00000027805/…	170	0.559211	3.8711	regulation of cytoskeleton organization (NES: 2)
GO:0051248	negative regulation of protein metabolic process	312	0.239618	1.9677	4.4588e-06	0.000189332	0.000148882	2653	tags=46%, list=33%, signal=32%	ENSMUSG00000115783/ENSMUSG00000023944/ENSMUSG00000051391/ENSMUSG00000002985/ENSMUSG00000017466/ENSMUSG00000022548/ENSMUSG00000024758/ENSMUSG00000022812/ENSMUSG00000027254/ENSMUSG00000073616/ENSMUSG00000063065/ENSMUSG00000020458/ENSMUSG00000025586/ENSMUSG00000032011/ENSMUSG00000059291/ENSMUSG00000022108/ENSMUSG00000032231/ENSMUSG00000021087/ENSMUSG00000049313/ENSMUSG00000018411/ENSMUSG00000026833/…	143	0.458333	3.82716	negative regulation of protein metabolic process (NES: 1.97)
GO:0030001	metal ion transport	372	0.225994	1.88729	4.4588e-06	0.000189332	0.000148882	2689	tags=45%, list=34%, signal=31%	ENSMUSG00000021057/ENSMUSG00000001175/ENSMUSG00000018965/ENSMUSG00000027523/ENSMUSG00000028161/ENSMUSG00000031748/ENSMUSG00000020894/ENSMUSG00000026576/ENSMUSG00000036438/ENSMUSG00000024661/ENSMUSG00000020849/ENSMUSG00000027273/ENSMUSG00000030669/ENSMUSG00000006740/ENSMUSG00000029221/ENSMUSG00000047126/ENSMUSG00000019370/ENSMUSG00000041028/ENSMUSG00000069601/ENSMUSG00000038530/ENSMUSG00000032011/…	166	0.446237	3.82716	metal ion transport (NES: 1.89)
GO:0051656	establishment of organelle localization	250	0.256367	2.03847	4.52792e-06	0.000190968	0.000150169	3957	tags=66%, list=49%, signal=34%	ENSMUSG00000052727/ENSMUSG00000022055/ENSMUSG00000022048/ENSMUSG00000068923/ENSMUSG00000022285/ENSMUSG00000020396/ENSMUSG00000029223/ENSMUSG00000027273/ENSMUSG00000006740/ENSMUSG00000032479/ENSMUSG00000063077/ENSMUSG00000057948/ENSMUSG00000020745/ENSMUSG00000026764/ENSMUSG00000074657/ENSMUSG00000056201/ENSMUSG00000072235/ENSMUSG00000031840/ENSMUSG00000028249/ENSMUSG00000024261/ENSMUSG00000018411/…	164	0.656	3.82342	establishment of organelle localization (NES: 2.04)
GO:0043271	negative regulation of monoatomic ion transport	64	0.388443	2.41453	5.09763e-06	0.000213553	0.000167928	1769	tags=48%, list=22%, signal=38%	ENSMUSG00000021057/ENSMUSG00000001175/ENSMUSG00000028161/ENSMUSG00000031748/ENSMUSG00000036438/ENSMUSG00000020849/ENSMUSG00000030669/ENSMUSG00000019370/ENSMUSG00000069601/ENSMUSG00000038530/ENSMUSG00000024639/ENSMUSG00000020402/ENSMUSG00000027030/ENSMUSG00000036707/ENSMUSG00000007097/ENSMUSG00000045038/ENSMUSG00000032216/ENSMUSG00000076432/ENSMUSG00000021816/ENSMUSG00000053819/ENSMUSG00000045962/…	31	0.484375	3.77488	negative regulation of monoatomic ion transport (NES: 2.41)
GO:0051960	regulation of nervous system development	302	0.240056	1.96084	5.35745e-06	0.000222941	0.000175311	2809	tags=48%, list=35%, signal=32%	ENSMUSG00000021057/ENSMUSG00000052727/ENSMUSG00000022055/ENSMUSG00000018965/ENSMUSG00000028161/ENSMUSG00000033208/ENSMUSG00000002985/ENSMUSG00000022463/ENSMUSG00000041607/ENSMUSG00000022812/ENSMUSG00000020745/ENSMUSG00000041959/ENSMUSG00000020458/ENSMUSG00000032011/ENSMUSG00000029838/ENSMUSG00000047139/ENSMUSG00000005610/ENSMUSG00000032231/ENSMUSG00000058799/ENSMUSG00000029291/ENSMUSG00000049313/…	145	0.480132	3.75619	regulation of nervous system development (NES: 1.96)
GO:0070050	neuron cellular homeostasis	52	0.427497	2.50874	5.44542e-06	0.000225101	0.000177009	2684	tags=69%, list=34%, signal=46%	ENSMUSG00000027254/ENSMUSG00000033793/ENSMUSG00000037996/ENSMUSG00000006273/ENSMUSG00000030302/ENSMUSG00000050697/ENSMUSG00000019210/ENSMUSG00000031865/ENSMUSG00000022892/ENSMUSG00000062661/ENSMUSG00000001018/ENSMUSG00000004319/ENSMUSG00000052459/ENSMUSG00000017412/ENSMUSG00000021114/ENSMUSG00000029467/ENSMUSG00000024121/ENSMUSG00000053025/ENSMUSG00000039347/ENSMUSG00000017291/ENSMUSG00000039105/…	36	0.692308	3.752	neuron cellular homeostasis (NES: 2.51)
GO:0007269	neurotransmitter secretion	123	0.310845	2.20963	6.68861e-06	0.000271106	0.000213185	2724	tags=54%, list=34%, signal=36%	ENSMUSG00000001175/ENSMUSG00000068923/ENSMUSG00000028161/ENSMUSG00000020894/ENSMUSG00000036438/ENSMUSG00000027273/ENSMUSG00000023064/ENSMUSG00000019370/ENSMUSG00000033615/ENSMUSG00000031840/ENSMUSG00000024261/ENSMUSG00000027438/ENSMUSG00000026797/ENSMUSG00000027805/ENSMUSG00000025867/ENSMUSG00000026452/ENSMUSG00000005469/ENSMUSG00000030337/ENSMUSG00000033768/ENSMUSG00000062661/ENSMUSG00000024743/…	67	0.544715	3.67124	neurotransmitter secretion (NES: 2.21)
GO:0099643	signal release from synapse	123	0.310845	2.20963	6.68861e-06	0.000271106	0.000213185	2724	tags=54%, list=34%, signal=36%	ENSMUSG00000001175/ENSMUSG00000068923/ENSMUSG00000028161/ENSMUSG00000020894/ENSMUSG00000036438/ENSMUSG00000027273/ENSMUSG00000023064/ENSMUSG00000019370/ENSMUSG00000033615/ENSMUSG00000031840/ENSMUSG00000024261/ENSMUSG00000027438/ENSMUSG00000026797/ENSMUSG00000027805/ENSMUSG00000025867/ENSMUSG00000026452/ENSMUSG00000005469/ENSMUSG00000030337/ENSMUSG00000033768/ENSMUSG00000062661/ENSMUSG00000024743/…	67	0.544715	3.67124	signal release from synapse (NES: 2.21)
GO:0003012	muscle system process	197	0.271368	2.07482	6.7535e-06	0.00027197	0.000213865	3278	tags=58%, list=41%, signal=35%	ENSMUSG00000021270/ENSMUSG00000001175/ENSMUSG00000027523/ENSMUSG00000028161/ENSMUSG00000026576/ENSMUSG00000036438/ENSMUSG00000030669/ENSMUSG00000031633/ENSMUSG00000019370/ENSMUSG00000022812/ENSMUSG00000030695/ENSMUSG00000038530/ENSMUSG00000022982/ENSMUSG00000034994/ENSMUSG00000033161/ENSMUSG00000032826/ENSMUSG00000032966/ENSMUSG00000019943/ENSMUSG00000028149/ENSMUSG00000035086/ENSMUSG00000019820/…	114	0.57868	3.66986	muscle system process (NES: 2.07)
GO:1901879	regulation of protein depolymerization	62	0.400214	2.47346	7.78322e-06	0.000311429	0.000244893	1688	tags=50%, list=21%, signal=40%	ENSMUSG00000052727/ENSMUSG00000022629/ENSMUSG00000027500/ENSMUSG00000020315/ENSMUSG00000028745/ENSMUSG00000027254/ENSMUSG00000056201/ENSMUSG00000032186/ENSMUSG00000015222/ENSMUSG00000062929/ENSMUSG00000022099/ENSMUSG00000033444/ENSMUSG00000057738/ENSMUSG00000015932/ENSMUSG00000006304/ENSMUSG00000031137/ENSMUSG00000033392/ENSMUSG00000005871/ENSMUSG00000008035/ENSMUSG00000029840/ENSMUSG00000030000/…	31	0.5	3.61102	regulation of protein depolymerization (NES: 2.47)
GO:0006936	muscle contraction	132	0.298765	2.15262	8.21832e-06	0.000326744	0.000256936	2609	tags=52%, list=33%, signal=35%	ENSMUSG00000021270/ENSMUSG00000001175/ENSMUSG00000027523/ENSMUSG00000026576/ENSMUSG00000036438/ENSMUSG00000030669/ENSMUSG00000019370/ENSMUSG00000030695/ENSMUSG00000022982/ENSMUSG00000034994/ENSMUSG00000033161/ENSMUSG00000032826/ENSMUSG00000032966/ENSMUSG00000019943/ENSMUSG00000028149/ENSMUSG00000007097/ENSMUSG00000032186/ENSMUSG00000061603/ENSMUSG00000024858/ENSMUSG00000018340/ENSMUSG00000028403/…	68	0.515152	3.59017	muscle contraction (NES: 2.15)
GO:0017156	calcium-ion regulated exocytosis	48	0.442879	2.54596	8.47679e-06	0.000334887	0.00026334	2689	tags=69%, list=34%, signal=46%	ENSMUSG00000068923/ENSMUSG00000028161/ENSMUSG00000020894/ENSMUSG00000027273/ENSMUSG00000057948/ENSMUSG00000029076/ENSMUSG00000031840/ENSMUSG00000024261/ENSMUSG00000026797/ENSMUSG00000026452/ENSMUSG00000090071/ENSMUSG00000021816/ENSMUSG00000024743/ENSMUSG00000001018/ENSMUSG00000032562/ENSMUSG00000030105/ENSMUSG00000029608/ENSMUSG00000048076/ENSMUSG00000029467/ENSMUSG00000054423/ENSMUSG00000035864/…	33	0.6875	3.57948	calcium-ion regulated exocytosis (NES: 2.55)
GO:1903169	regulation of calcium ion transmembrane transport	71	0.380956	2.41255	8.58425e-06	0.000334893	0.000263344	2909	tags=63%, list=36%, signal=41%	ENSMUSG00000021057/ENSMUSG00000001175/ENSMUSG00000028161/ENSMUSG00000026576/ENSMUSG00000036438/ENSMUSG00000020849/ENSMUSG00000030669/ENSMUSG00000019370/ENSMUSG00000032011/ENSMUSG00000032826/ENSMUSG00000032020/ENSMUSG00000032966/ENSMUSG00000020402/ENSMUSG00000024122/ENSMUSG00000007097/ENSMUSG00000045038/ENSMUSG00000079037/ENSMUSG00000061603/ENSMUSG00000021816/ENSMUSG00000053819/ENSMUSG00000033953/…	45	0.633803	3.57948	regulation of calcium ion transmembrane transport (NES: 2.41)
GO:1903305	regulation of regulated secretory pathway	83	0.351609	2.2966	8.54877e-06	0.000334893	0.000263344	2706	tags=59%, list=34%, signal=39%	ENSMUSG00000001175/ENSMUSG00000068923/ENSMUSG00000028161/ENSMUSG00000020894/ENSMUSG00000036438/ENSMUSG00000019370/ENSMUSG00000057948/ENSMUSG00000031840/ENSMUSG00000024261/ENSMUSG00000026797/ENSMUSG00000027805/ENSMUSG00000024122/ENSMUSG00000026452/ENSMUSG00000031447/ENSMUSG00000090071/ENSMUSG00000062661/ENSMUSG00000024743/ENSMUSG00000001018/ENSMUSG00000050965/ENSMUSG00000032562/ENSMUSG00000029608/…	49	0.590361	3.57948	regulation of regulated secretory pathway (NES: 2.3)
GO:0009581	detection of external stimulus	51	0.417267	2.4413	8.86947e-06	0.000341748	0.000268735	2653	tags=65%, list=33%, signal=44%	ENSMUSG00000029064/ENSMUSG00000030669/ENSMUSG00000037996/ENSMUSG00000058793/ENSMUSG00000062991/ENSMUSG00000041730/ENSMUSG00000036062/ENSMUSG00000041482/ENSMUSG00000030302/ENSMUSG00000047557/ENSMUSG00000021983/ENSMUSG00000003352/ENSMUSG00000000120/ENSMUSG00000032086/ENSMUSG00000000326/ENSMUSG00000061762/ENSMUSG00000017412/ENSMUSG00000075316/ENSMUSG00000047976/ENSMUSG00000024597/ENSMUSG00000001552/…	33	0.647059	3.57068	detection of external stimulus (NES: 2.44)
GO:0009582	detection of abiotic stimulus	51	0.417267	2.4413	8.86947e-06	0.000341748	0.000268735	2653	tags=65%, list=33%, signal=44%	ENSMUSG00000029064/ENSMUSG00000030669/ENSMUSG00000037996/ENSMUSG00000058793/ENSMUSG00000062991/ENSMUSG00000041730/ENSMUSG00000036062/ENSMUSG00000041482/ENSMUSG00000030302/ENSMUSG00000047557/ENSMUSG00000021983/ENSMUSG00000003352/ENSMUSG00000000120/ENSMUSG00000032086/ENSMUSG00000000326/ENSMUSG00000061762/ENSMUSG00000017412/ENSMUSG00000075316/ENSMUSG00000047976/ENSMUSG00000024597/ENSMUSG00000001552/…	33	0.647059	3.57068	detection of abiotic stimulus (NES: 2.44)
GO:0099072	regulation of postsynaptic membrane neurotransmitter receptor levels	128	0.311713	2.22865	9.21099e-06	0.00035273	0.000277371	2701	tags=55%, list=34%, signal=37%	ENSMUSG00000021057/ENSMUSG00000021270/ENSMUSG00000039470/ENSMUSG00000020894/ENSMUSG00000020849/ENSMUSG00000024044/ENSMUSG00000022812/ENSMUSG00000033615/ENSMUSG00000026833/ENSMUSG00000062991/ENSMUSG00000039953/ENSMUSG00000032216/ENSMUSG00000028833/ENSMUSG00000027624/ENSMUSG00000004771/ENSMUSG00000028552/ENSMUSG00000022841/ENSMUSG00000042873/ENSMUSG00000039419/ENSMUSG00000021820/ENSMUSG00000066392/…	70	0.546875	3.55694	regulation of postsynaptic membrane neurotransmitter receptor levels (NES: 2.23)
GO:0006836	neurotransmitter transport	145	0.293201	2.14121	9.57477e-06	0.000364425	0.000286567	2724	tags=52%, list=34%, signal=35%	ENSMUSG00000001175/ENSMUSG00000068923/ENSMUSG00000028161/ENSMUSG00000020894/ENSMUSG00000036438/ENSMUSG00000027273/ENSMUSG00000023064/ENSMUSG00000019370/ENSMUSG00000033615/ENSMUSG00000031840/ENSMUSG00000024261/ENSMUSG00000027438/ENSMUSG00000026797/ENSMUSG00000027805/ENSMUSG00000007097/ENSMUSG00000025867/ENSMUSG00000026452/ENSMUSG00000005469/ENSMUSG00000030337/ENSMUSG00000030500/ENSMUSG00000022892/…	76	0.524138	3.54277	neurotransmitter transport (NES: 2.14)
GO:0051962	positive regulation of nervous system development	202	0.268365	2.06302	9.80505e-06	0.000370928	0.000291681	2809	tags=51%, list=35%, signal=34%	ENSMUSG00000021057/ENSMUSG00000052727/ENSMUSG00000022055/ENSMUSG00000002985/ENSMUSG00000022812/ENSMUSG00000020745/ENSMUSG00000020458/ENSMUSG00000029838/ENSMUSG00000005610/ENSMUSG00000058799/ENSMUSG00000029291/ENSMUSG00000021756/ENSMUSG00000018411/ENSMUSG00000020152/ENSMUSG00000032336/ENSMUSG00000067336/ENSMUSG00000026341/ENSMUSG00000062991/ENSMUSG00000039953/ENSMUSG00000031391/ENSMUSG00000020132/…	104	0.514851	3.53509	positive regulation of nervous system development (NES: 2.06)
GO:1904063	negative regulation of cation transmembrane transport	46	0.437976	2.4791	1.00749e-05	0.00037884	0.000297902	1769	tags=54%, list=22%, signal=43%	ENSMUSG00000001175/ENSMUSG00000028161/ENSMUSG00000036438/ENSMUSG00000020849/ENSMUSG00000030669/ENSMUSG00000019370/ENSMUSG00000069601/ENSMUSG00000038530/ENSMUSG00000020402/ENSMUSG00000027030/ENSMUSG00000036707/ENSMUSG00000007097/ENSMUSG00000045038/ENSMUSG00000032216/ENSMUSG00000021816/ENSMUSG00000053819/ENSMUSG00000033953/ENSMUSG00000020635/ENSMUSG00000025825/ENSMUSG00000005362/ENSMUSG00000023010/…	25	0.543478	3.52593	negative regulation of cation transmembrane transport (NES: 2.48)
GO:0042391	regulation of membrane potential	262	0.247489	1.98358	1.09068e-05	0.00040284	0.000316775	2600	tags=47%, list=32%, signal=33%	ENSMUSG00000001175/ENSMUSG00000018965/ENSMUSG00000018217/ENSMUSG00000054428/ENSMUSG00000028161/ENSMUSG00000026576/ENSMUSG00000036438/ENSMUSG00000020849/ENSMUSG00000006740/ENSMUSG00000021719/ENSMUSG00000019370/ENSMUSG00000022812/ENSMUSG00000028452/ENSMUSG00000006818/ENSMUSG00000069601/ENSMUSG00000038530/ENSMUSG00000022982/ENSMUSG00000029838/ENSMUSG00000024639/ENSMUSG00000033161/ENSMUSG00000032826/…	122	0.465649	3.49925	regulation of membrane potential (NES: 1.98)
GO:0051051	negative regulation of transport	255	0.247168	1.97559	1.09068e-05	0.00040284	0.000316775	2948	tags=51%, list=37%, signal=33%	ENSMUSG00000021057/ENSMUSG00000052727/ENSMUSG00000001175/ENSMUSG00000068923/ENSMUSG00000028161/ENSMUSG00000031748/ENSMUSG00000036438/ENSMUSG00000020849/ENSMUSG00000030669/ENSMUSG00000002985/ENSMUSG00000028367/ENSMUSG00000022463/ENSMUSG00000022548/ENSMUSG00000019370/ENSMUSG00000018326/ENSMUSG00000063065/ENSMUSG00000069601/ENSMUSG00000038530/ENSMUSG00000024639/ENSMUSG00000032231/ENSMUSG00000055447/…	129	0.505882	3.49925	negative regulation of transport (NES: 1.98)
GO:0050801	monoatomic ion homeostasis	283	0.240668	1.95005	1.09068e-05	0.00040284	0.000316775	1697	tags=34%, list=21%, signal=28%	ENSMUSG00000001175/ENSMUSG00000033208/ENSMUSG00000026576/ENSMUSG00000036438/ENSMUSG00000024661/ENSMUSG00000020849/ENSMUSG00000030669/ENSMUSG00000002985/ENSMUSG00000029221/ENSMUSG00000019370/ENSMUSG00000041028/ENSMUSG00000031996/ENSMUSG00000063065/ENSMUSG00000029304/ENSMUSG00000006818/ENSMUSG00000069601/ENSMUSG00000032011/ENSMUSG00000022982/ENSMUSG00000001270/ENSMUSG00000059412/ENSMUSG00000022452/…	96	0.339223	3.49925	monoatomic ion homeostasis (NES: 1.95)
GO:0016079	synaptic vesicle exocytosis	93	0.346257	2.3281	1.13752e-05	0.000417672	0.000328438	2623	tags=57%, list=33%, signal=39%	ENSMUSG00000001175/ENSMUSG00000068923/ENSMUSG00000028161/ENSMUSG00000020894/ENSMUSG00000036438/ENSMUSG00000027273/ENSMUSG00000019370/ENSMUSG00000033615/ENSMUSG00000031840/ENSMUSG00000024261/ENSMUSG00000027438/ENSMUSG00000026797/ENSMUSG00000027805/ENSMUSG00000025867/ENSMUSG00000026452/ENSMUSG00000005469/ENSMUSG00000030337/ENSMUSG00000062661/ENSMUSG00000024743/ENSMUSG00000001018/ENSMUSG00000050965/…	53	0.569892	3.48355	synaptic vesicle exocytosis (NES: 2.33)
GO:0009636	response to toxic substance	101	0.331909	2.27395	1.15899e-05	0.000423064	0.000332678	2453	tags=51%, list=31%, signal=36%	ENSMUSG00000052727/ENSMUSG00000022055/ENSMUSG00000063856/ENSMUSG00000002985/ENSMUSG00000028367/ENSMUSG00000024026/ENSMUSG00000041607/ENSMUSG00000063065/ENSMUSG00000006818/ENSMUSG00000064370/ENSMUSG00000022982/ENSMUSG00000028691/ENSMUSG00000041571/ENSMUSG00000075700/ENSMUSG00000005161/ENSMUSG00000031760/ENSMUSG00000045038/ENSMUSG00000031584/ENSMUSG00000028692/ENSMUSG00000063358/ENSMUSG00000024096/…	52	0.514851	3.47798	response to toxic substance (NES: 2.27)
GO:0016358	dendrite development	222	0.256953	2.00842	1.20183e-05	0.00043363	0.000340987	2809	tags=51%, list=35%, signal=34%	ENSMUSG00000021057/ENSMUSG00000052727/ENSMUSG00000018965/ENSMUSG00000028161/ENSMUSG00000002985/ENSMUSG00000022812/ENSMUSG00000027254/ENSMUSG00000020745/ENSMUSG00000056201/ENSMUSG00000029838/ENSMUSG00000005610/ENSMUSG00000028546/ENSMUSG00000018865/ENSMUSG00000025959/ENSMUSG00000014602/ENSMUSG00000020152/ENSMUSG00000033565/ENSMUSG00000006699/ENSMUSG00000026341/ENSMUSG00000032216/ENSMUSG00000013236/…	113	0.509009	3.46726	dendrite development (NES: 2.01)
GO:0009611	response to wounding	231	0.253497	1.99512	1.20183e-05	0.00043363	0.000340987	2928	tags=50%, list=37%, signal=33%	ENSMUSG00000052727/ENSMUSG00000022055/ENSMUSG00000068923/ENSMUSG00000020396/ENSMUSG00000027523/ENSMUSG00000063856/ENSMUSG00000002985/ENSMUSG00000030342/ENSMUSG00000024501/ENSMUSG00000022548/ENSMUSG00000026131/ENSMUSG00000041959/ENSMUSG00000020458/ENSMUSG00000006818/ENSMUSG00000052712/ENSMUSG00000022982/ENSMUSG00000029838/ENSMUSG00000047139/ENSMUSG00000024639/ENSMUSG00000032231/ENSMUSG00000031840/…	116	0.502165	3.46726	response to wounding (NES: 2)
GO:0098771	inorganic ion homeostasis	247	0.248592	1.97282	1.2574e-05	0.000451075	0.000354704	1368	tags=31%, list=17%, signal=26%	ENSMUSG00000001175/ENSMUSG00000033208/ENSMUSG00000026576/ENSMUSG00000036438/ENSMUSG00000024661/ENSMUSG00000020849/ENSMUSG00000030669/ENSMUSG00000002985/ENSMUSG00000029221/ENSMUSG00000019370/ENSMUSG00000041028/ENSMUSG00000031996/ENSMUSG00000029304/ENSMUSG00000006818/ENSMUSG00000069601/ENSMUSG00000032011/ENSMUSG00000022982/ENSMUSG00000001270/ENSMUSG00000059412/ENSMUSG00000022452/ENSMUSG00000033161/…	76	0.307692	3.45013	inorganic ion homeostasis (NES: 1.97)
GO:0090257	regulation of muscle system process	121	0.313422	2.22072	1.27395e-05	0.000454398	0.000357318	1658	tags=40%, list=21%, signal=33%	ENSMUSG00000021270/ENSMUSG00000001175/ENSMUSG00000027523/ENSMUSG00000028161/ENSMUSG00000026576/ENSMUSG00000036438/ENSMUSG00000030669/ENSMUSG00000031633/ENSMUSG00000019370/ENSMUSG00000022812/ENSMUSG00000038530/ENSMUSG00000022982/ENSMUSG00000033161/ENSMUSG00000032826/ENSMUSG00000032966/ENSMUSG00000019943/ENSMUSG00000035086/ENSMUSG00000019820/ENSMUSG00000007097/ENSMUSG00000061603/ENSMUSG00000024858/…	49	0.404959	3.44695	regulation of muscle system process (NES: 2.22)
GO:0021549	cerebellum development	72	0.368201	2.34117	1.33313e-05	0.000472808	0.000371794	3281	tags=69%, list=41%, signal=41%	ENSMUSG00000015656/ENSMUSG00000064351/ENSMUSG00000032096/ENSMUSG00000072235/ENSMUSG00000064363/ENSMUSG00000029076/ENSMUSG00000004207/ENSMUSG00000056596/ENSMUSG00000055022/ENSMUSG00000031391/ENSMUSG00000020456/ENSMUSG00000030302/ENSMUSG00000013236/ENSMUSG00000090071/ENSMUSG00000031010/ENSMUSG00000060240/ENSMUSG00000044894/ENSMUSG00000039419/ENSMUSG00000063659/ENSMUSG00000000326/ENSMUSG00000004936/…	50	0.694444	3.4297	cerebellum development (NES: 2.34)
GO:0051606	detection of stimulus	81	0.360669	2.34115	1.37352e-05	0.00048438	0.000380894	1754	tags=46%, list=22%, signal=36%	ENSMUSG00000029064/ENSMUSG00000001175/ENSMUSG00000036438/ENSMUSG00000030669/ENSMUSG00000019370/ENSMUSG00000006818/ENSMUSG00000096356/ENSMUSG00000051182/ENSMUSG00000032076/ENSMUSG00000037996/ENSMUSG00000058793/ENSMUSG00000062991/ENSMUSG00000041730/ENSMUSG00000036062/ENSMUSG00000041482/ENSMUSG00000030302/ENSMUSG00000047557/ENSMUSG00000059031/ENSMUSG00000067529/ENSMUSG00000021983/ENSMUSG00000003352/…	37	0.45679	3.4192	detection of stimulus (NES: 2.34)
GO:0034766	negative regulation of monoatomic ion transmembrane transport	48	0.436212	2.50764	1.40278e-05	0.000490353	0.000385591	1608	tags=52%, list=20%, signal=42%	ENSMUSG00000001175/ENSMUSG00000028161/ENSMUSG00000036438/ENSMUSG00000020849/ENSMUSG00000030669/ENSMUSG00000019370/ENSMUSG00000069601/ENSMUSG00000038530/ENSMUSG00000020402/ENSMUSG00000027030/ENSMUSG00000036707/ENSMUSG00000007097/ENSMUSG00000045038/ENSMUSG00000032216/ENSMUSG00000076432/ENSMUSG00000021816/ENSMUSG00000053819/ENSMUSG00000033953/ENSMUSG00000020635/ENSMUSG00000025825/ENSMUSG00000005362/…	25	0.520833	3.41387	negative regulation of monoatomic ion transmembrane transport (NES: 2.51)
GO:0010001	glial cell differentiation	158	0.28685	2.11737	1.40617e-05	0.000490353	0.000385591	2698	tags=53%, list=34%, signal=36%	ENSMUSG00000018217/ENSMUSG00000033208/ENSMUSG00000038615/ENSMUSG00000030342/ENSMUSG00000063065/ENSMUSG00000020458/ENSMUSG00000022982/ENSMUSG00000072235/ENSMUSG00000029838/ENSMUSG00000021756/ENSMUSG00000026341/ENSMUSG00000055022/ENSMUSG00000005125/ENSMUSG00000062991/ENSMUSG00000059923/ENSMUSG00000022037/ENSMUSG00000047261/ENSMUSG00000028565/ENSMUSG00000023915/ENSMUSG00000013663/ENSMUSG00000063358/…	83	0.525316	3.41387	glial cell differentiation (NES: 2.12)
GO:0006873	intracellular monoatomic ion homeostasis	249	0.248754	1.97791	1.43816e-05	0.000498721	0.000392171	2578	tags=45%, list=32%, signal=32%	ENSMUSG00000001175/ENSMUSG00000033208/ENSMUSG00000026576/ENSMUSG00000036438/ENSMUSG00000024661/ENSMUSG00000020849/ENSMUSG00000030669/ENSMUSG00000002985/ENSMUSG00000029221/ENSMUSG00000019370/ENSMUSG00000041028/ENSMUSG00000031996/ENSMUSG00000063065/ENSMUSG00000029304/ENSMUSG00000032011/ENSMUSG00000022982/ENSMUSG00000001270/ENSMUSG00000059412/ENSMUSG00000022452/ENSMUSG00000033161/ENSMUSG00000032826/…	113	0.453815	3.40652	intracellular monoatomic ion homeostasis (NES: 1.98)
GO:0019722	calcium-mediated signaling	81	0.359514	2.33365	1.45982e-05	0.00050007	0.000393232	968	tags=36%, list=12%, signal=32%	ENSMUSG00000021057/ENSMUSG00000001175/ENSMUSG00000028161/ENSMUSG00000026576/ENSMUSG00000036438/ENSMUSG00000019370/ENSMUSG00000022812/ENSMUSG00000047139/ENSMUSG00000032826/ENSMUSG00000090223/ENSMUSG00000032966/ENSMUSG00000018411/ENSMUSG00000014592/ENSMUSG00000051359/ENSMUSG00000020267/ENSMUSG00000024122/ENSMUSG00000062991/ENSMUSG00000031391/ENSMUSG00000079037/ENSMUSG00000042682/ENSMUSG00000061603/…	29	0.358025	3.40535	calcium-mediated signaling (NES: 2.33)
GO:0050767	regulation of neurogenesis	247	0.247792	1.96647	1.46608e-05	0.00050007	0.000393232	2809	tags=49%, list=35%, signal=33%	ENSMUSG00000021057/ENSMUSG00000052727/ENSMUSG00000022055/ENSMUSG00000018965/ENSMUSG00000028161/ENSMUSG00000002985/ENSMUSG00000041607/ENSMUSG00000022812/ENSMUSG00000020745/ENSMUSG00000041959/ENSMUSG00000020458/ENSMUSG00000032011/ENSMUSG00000029838/ENSMUSG00000047139/ENSMUSG00000005610/ENSMUSG00000032231/ENSMUSG00000058799/ENSMUSG00000029291/ENSMUSG00000049313/ENSMUSG00000024261/ENSMUSG00000021756/…	121	0.489879	3.40535	regulation of neurogenesis (NES: 1.97)
GO:0000226	microtubule cytoskeleton organization	311	0.232791	1.91116	1.46608e-05	0.00050007	0.000393232	3151	tags=51%, list=39%, signal=32%	ENSMUSG00000052727/ENSMUSG00000022055/ENSMUSG00000022629/ENSMUSG00000022054/ENSMUSG00000020396/ENSMUSG00000027500/ENSMUSG00000062380/ENSMUSG00000041020/ENSMUSG00000074802/ENSMUSG00000035770/ENSMUSG00000023004/ENSMUSG00000001525/ENSMUSG00000047766/ENSMUSG00000032479/ENSMUSG00000014846/ENSMUSG00000047126/ENSMUSG00000026131/ENSMUSG00000022812/ENSMUSG00000028745/ENSMUSG00000028452/ENSMUSG00000027254/…	158	0.508039	3.40535	microtubule cytoskeleton organization (NES: 1.91)
GO:0006493	protein O-linked glycosylation	63	-0.26106	-2.60245	1.48261e-05	0.00050296	0.000395505	4920	tags=90%, list=61%, signal=35%	ENSMUSG00000054008/ENSMUSG00000004383/ENSMUSG00000032997/ENSMUSG00000033114/ENSMUSG00000000420/ENSMUSG00000027971/ENSMUSG00000059479/ENSMUSG00000026028/ENSMUSG00000034780/ENSMUSG00000062184/ENSMUSG00000028414/ENSMUSG00000051950/ENSMUSG00000040151/ENSMUSG00000046020/ENSMUSG00000034487/ENSMUSG00000034040/ENSMUSG00000021978/ENSMUSG00000047712/ENSMUSG00000078919/ENSMUSG00000032252/ENSMUSG00000060988/…	57	0.904762	3.40285	protein O-linked glycosylation (NES: -2.6)
GO:1901880	negative regulation of protein depolymerization	52	0.415464	2.43813	1.4965e-05	0.000504906	0.000397035	1688	tags=52%, list=21%, signal=41%	ENSMUSG00000052727/ENSMUSG00000027500/ENSMUSG00000020315/ENSMUSG00000028745/ENSMUSG00000027254/ENSMUSG00000056201/ENSMUSG00000032186/ENSMUSG00000015222/ENSMUSG00000022099/ENSMUSG00000033444/ENSMUSG00000057738/ENSMUSG00000006304/ENSMUSG00000031137/ENSMUSG00000033392/ENSMUSG00000005871/ENSMUSG00000008035/ENSMUSG00000029840/ENSMUSG00000030000/ENSMUSG00000015733/ENSMUSG00000032366/ENSMUSG00000090100/…	27	0.519231	3.40117	negative regulation of protein depolymerization (NES: 2.44)
GO:0051222	positive regulation of protein transport	160	0.287084	2.12438	1.50453e-05	0.000504906	0.000397035	2676	tags=51%, list=33%, signal=34%	ENSMUSG00000021057/ENSMUSG00000023944/ENSMUSG00000021270/ENSMUSG00000027523/ENSMUSG00000039470/ENSMUSG00000020894/ENSMUSG00000020849/ENSMUSG00000002985/ENSMUSG00000020612/ENSMUSG00000006740/ENSMUSG00000022812/ENSMUSG00000032328/ENSMUSG00000024639/ENSMUSG00000029291/ENSMUSG00000049313/ENSMUSG00000006699/ENSMUSG00000014402/ENSMUSG00000045038/ENSMUSG00000000303/ENSMUSG00000009013/ENSMUSG00000005469/…	81	0.50625	3.40117	positive regulation of protein transport (NES: 2.12)
GO:1903421	regulation of synaptic vesicle recycling	39	0.460596	2.48612	1.57199e-05	0.000524724	0.000412619	2117	tags=62%, list=26%, signal=45%	ENSMUSG00000029580/ENSMUSG00000001175/ENSMUSG00000068923/ENSMUSG00000020894/ENSMUSG00000036438/ENSMUSG00000019370/ENSMUSG00000062825/ENSMUSG00000040265/ENSMUSG00000022841/ENSMUSG00000021816/ENSMUSG00000001847/ENSMUSG00000024743/ENSMUSG00000026696/ENSMUSG00000033419/ENSMUSG00000022789/ENSMUSG00000026150/ENSMUSG00000022973/ENSMUSG00000061601/ENSMUSG00000026825/ENSMUSG00000039361/ENSMUSG00000070570/…	24	0.615385	3.38445	regulation of synaptic vesicle recycling (NES: 2.49)
GO:0070507	regulation of microtubule cytoskeleton organization	107	0.317318	2.20289	1.66017e-05	0.00055121	0.000433446	2809	tags=56%, list=35%, signal=37%	ENSMUSG00000052727/ENSMUSG00000022629/ENSMUSG00000027500/ENSMUSG00000047126/ENSMUSG00000026131/ENSMUSG00000022812/ENSMUSG00000028745/ENSMUSG00000027254/ENSMUSG00000020745/ENSMUSG00000027581/ENSMUSG00000018411/ENSMUSG00000053119/ENSMUSG00000027479/ENSMUSG00000050697/ENSMUSG00000018707/ENSMUSG00000015222/ENSMUSG00000039630/ENSMUSG00000001847/ENSMUSG00000031865/ENSMUSG00000024277/ENSMUSG00000033444/…	60	0.560748	3.36306	regulation of microtubule cytoskeleton organization (NES: 2.2)
GO:0016050	vesicle organization	259	0.24033	1.922	1.68948e-05	0.000557975	0.000438766	4211	tags=68%, list=53%, signal=33%	ENSMUSG00000068923/ENSMUSG00000039470/ENSMUSG00000020894/ENSMUSG00000027273/ENSMUSG00000020790/ENSMUSG00000002985/ENSMUSG00000006740/ENSMUSG00000020745/ENSMUSG00000041959/ENSMUSG00000031667/ENSMUSG00000032231/ENSMUSG00000033615/ENSMUSG00000055319/ENSMUSG00000031840/ENSMUSG00000028249/ENSMUSG00000024261/ENSMUSG00000020986/ENSMUSG00000026797/ENSMUSG00000053119/ENSMUSG00000033793/ENSMUSG00000006273/…	177	0.683398	3.35777	vesicle organization (NES: 1.92)
GO:0055080	monoatomic cation homeostasis	279	0.238466	1.92839	1.8291e-05	0.000600908	0.000472526	2578	tags=44%, list=32%, signal=31%	ENSMUSG00000001175/ENSMUSG00000033208/ENSMUSG00000026576/ENSMUSG00000036438/ENSMUSG00000024661/ENSMUSG00000020849/ENSMUSG00000030669/ENSMUSG00000002985/ENSMUSG00000029221/ENSMUSG00000019370/ENSMUSG00000041028/ENSMUSG00000031996/ENSMUSG00000063065/ENSMUSG00000029304/ENSMUSG00000006818/ENSMUSG00000069601/ENSMUSG00000032011/ENSMUSG00000022982/ENSMUSG00000059412/ENSMUSG00000022452/ENSMUSG00000033161/…	124	0.444444	3.32557	monoatomic cation homeostasis (NES: 1.93)
GO:0007163	establishment or maintenance of cell polarity	123	0.301812	2.14543	1.85317e-05	0.000605627	0.000476237	3110	tags=59%, list=39%, signal=37%	ENSMUSG00000052727/ENSMUSG00000029580/ENSMUSG00000032479/ENSMUSG00000026131/ENSMUSG00000022812/ENSMUSG00000020745/ENSMUSG00000069601/ENSMUSG00000022438/ENSMUSG00000056201/ENSMUSG00000029291/ENSMUSG00000020152/ENSMUSG00000006699/ENSMUSG00000026341/ENSMUSG00000027479/ENSMUSG00000032504/ENSMUSG00000032118/ENSMUSG00000015222/ENSMUSG00000008475/ENSMUSG00000001847/ENSMUSG00000031865/ENSMUSG00000031207/…	73	0.593496	3.32218	establishment or maintenance of cell polarity (NES: 2.15)
GO:0008037	cell recognition	57	0.387887	2.34419	1.90791e-05	0.000618278	0.000486185	1915	tags=53%, list=24%, signal=40%	ENSMUSG00000022285/ENSMUSG00000030342/ENSMUSG00000030695/ENSMUSG00000020458/ENSMUSG00000055447/ENSMUSG00000032076/ENSMUSG00000032336/ENSMUSG00000031391/ENSMUSG00000047261/ENSMUSG00000023915/ENSMUSG00000023175/ENSMUSG00000031207/ENSMUSG00000022892/ENSMUSG00000033585/ENSMUSG00000039419/ENSMUSG00000029447/ENSMUSG00000058230/ENSMUSG00000021771/ENSMUSG00000025613/ENSMUSG00000034024/ENSMUSG00000068039/…	30	0.526316	3.3132	cell recognition (NES: 2.34)
GO:1990138	neuron projection extension	122	0.303564	2.14944	1.91169e-05	0.000618278	0.000486185	2642	tags=52%, list=33%, signal=36%	ENSMUSG00000052727/ENSMUSG00000033208/ENSMUSG00000002985/ENSMUSG00000022812/ENSMUSG00000020745/ENSMUSG00000020458/ENSMUSG00000005610/ENSMUSG00000039114/ENSMUSG00000029291/ENSMUSG00000024261/ENSMUSG00000018411/ENSMUSG00000026833/ENSMUSG00000040785/ENSMUSG00000031760/ENSMUSG00000067336/ENSMUSG00000026341/ENSMUSG00000000303/ENSMUSG00000026452/ENSMUSG00000031391/ENSMUSG00000013236/ENSMUSG00000031010/…	64	0.52459	3.3132	neuron projection extension (NES: 2.15)
GO:0051899	membrane depolarization	54	0.400095	2.37429	1.98599e-05	0.000638996	0.000502477	3071	tags=72%, list=38%, signal=45%	ENSMUSG00000018965/ENSMUSG00000054428/ENSMUSG00000069601/ENSMUSG00000033565/ENSMUSG00000007097/ENSMUSG00000053819/ENSMUSG00000046480/ENSMUSG00000019929/ENSMUSG00000023033/ENSMUSG00000000120/ENSMUSG00000021730/ENSMUSG00000075316/ENSMUSG00000025220/ENSMUSG00000028124/ENSMUSG00000025190/ENSMUSG00000040118/ENSMUSG00000022935/ENSMUSG00000024589/ENSMUSG00000070304/ENSMUSG00000052684/ENSMUSG00000064329/…	39	0.722222	3.29888	membrane depolarization (NES: 2.37)
GO:0051402	neuron apoptotic process	197	0.262859	2.00976	2.02863e-05	0.000649369	0.000510634	3160	tags=56%, list=39%, signal=35%	ENSMUSG00000022055/ENSMUSG00000023944/ENSMUSG00000063856/ENSMUSG00000054836/ENSMUSG00000022812/ENSMUSG00000006818/ENSMUSG00000021939/ENSMUSG00000022982/ENSMUSG00000072235/ENSMUSG00000090223/ENSMUSG00000021756/ENSMUSG00000037852/ENSMUSG00000005161/ENSMUSG00000025375/ENSMUSG00000027993/ENSMUSG00000026797/ENSMUSG00000071072/ENSMUSG00000028086/ENSMUSG00000031760/ENSMUSG00000021190/ENSMUSG00000006699/…	110	0.558376	3.29189	neuron apoptotic process (NES: 2.01)
GO:0022603	regulation of anatomical structure morphogenesis	477	0.205757	1.76235	2.0525e-05	0.000653658	0.000514007	2961	tags=47%, list=37%, signal=31%	ENSMUSG00000021057/ENSMUSG00000052727/ENSMUSG00000022055/ENSMUSG00000022054/ENSMUSG00000018965/ENSMUSG00000028161/ENSMUSG00000033208/ENSMUSG00000002985/ENSMUSG00000018593/ENSMUSG00000024044/ENSMUSG00000041607/ENSMUSG00000022812/ENSMUSG00000028745/ENSMUSG00000020745/ENSMUSG00000030695/ENSMUSG00000020458/ENSMUSG00000022438/ENSMUSG00000056201/ENSMUSG00000032011/ENSMUSG00000029838/ENSMUSG00000005610/…	224	0.469602	3.28903	regulation of anatomical structure morphogenesis (NES: 1.76)
GO:0008361	regulation of cell size	130	0.301371	2.16134	2.07951e-05	0.000658897	0.000518126	2130	tags=45%, list=27%, signal=33%	ENSMUSG00000052727/ENSMUSG00000023944/ENSMUSG00000021270/ENSMUSG00000002985/ENSMUSG00000022812/ENSMUSG00000020745/ENSMUSG00000020458/ENSMUSG00000056201/ENSMUSG00000005610/ENSMUSG00000029291/ENSMUSG00000018411/ENSMUSG00000026833/ENSMUSG00000040785/ENSMUSG00000031760/ENSMUSG00000067336/ENSMUSG00000027030/ENSMUSG00000026341/ENSMUSG00000030110/ENSMUSG00000000303/ENSMUSG00000031391/ENSMUSG00000030302/…	58	0.446154	3.28556	regulation of cell size (NES: 2.16)
GO:0035418	protein localization to synapse	85	0.34452	2.26765	2.23798e-05	0.000705528	0.000554795	2681	tags=58%, list=33%, signal=39%	ENSMUSG00000039470/ENSMUSG00000020894/ENSMUSG00000006740/ENSMUSG00000021288/ENSMUSG00000024044/ENSMUSG00000022812/ENSMUSG00000027254/ENSMUSG00000026764/ENSMUSG00000074657/ENSMUSG00000033615/ENSMUSG00000018411/ENSMUSG00000026833/ENSMUSG00000039953/ENSMUSG00000027624/ENSMUSG00000004951/ENSMUSG00000004771/ENSMUSG00000042873/ENSMUSG00000033768/ENSMUSG00000066392/ENSMUSG00000026696/ENSMUSG00000024163/…	49	0.576471	3.25587	protein localization to synapse (NES: 2.27)
GO:0050769	positive regulation of neurogenesis	172	0.274845	2.06794	2.31075e-05	0.000724808	0.000569956	2809	tags=52%, list=35%, signal=35%	ENSMUSG00000021057/ENSMUSG00000052727/ENSMUSG00000022055/ENSMUSG00000002985/ENSMUSG00000022812/ENSMUSG00000020745/ENSMUSG00000020458/ENSMUSG00000029838/ENSMUSG00000005610/ENSMUSG00000058799/ENSMUSG00000029291/ENSMUSG00000021756/ENSMUSG00000018411/ENSMUSG00000020152/ENSMUSG00000032336/ENSMUSG00000067336/ENSMUSG00000026341/ENSMUSG00000062991/ENSMUSG00000031391/ENSMUSG00000020132/ENSMUSG00000026193/…	90	0.523256	3.24416	positive regulation of neurogenesis (NES: 2.07)
GO:0097305	response to alcohol	145	0.286953	2.09558	2.3739e-05	0.000740894	0.000582605	1837	tags=39%, list=23%, signal=31%	ENSMUSG00000022055/ENSMUSG00000015656/ENSMUSG00000001175/ENSMUSG00000064354/ENSMUSG00000027523/ENSMUSG00000033208/ENSMUSG00000020894/ENSMUSG00000036438/ENSMUSG00000038615/ENSMUSG00000012396/ENSMUSG00000019370/ENSMUSG00000006818/ENSMUSG00000064370/ENSMUSG00000022982/ENSMUSG00000064363/ENSMUSG00000025428/ENSMUSG00000024639/ENSMUSG00000034994/ENSMUSG00000029076/ENSMUSG00000006057/ENSMUSG00000037331/…	57	0.393103	3.23463	response to alcohol (NES: 2.1)
GO:1904375	regulation of protein localization to cell periphery	113	0.311803	2.18308	2.39557e-05	0.000743937	0.000584998	2930	tags=58%, list=37%, signal=37%	ENSMUSG00000021057/ENSMUSG00000029580/ENSMUSG00000039470/ENSMUSG00000020315/ENSMUSG00000006740/ENSMUSG00000047126/ENSMUSG00000024044/ENSMUSG00000022812/ENSMUSG00000033615/ENSMUSG00000026833/ENSMUSG00000074698/ENSMUSG00000026341/ENSMUSG00000024122/ENSMUSG00000025903/ENSMUSG00000000303/ENSMUSG00000079037/ENSMUSG00000034593/ENSMUSG00000027624/ENSMUSG00000004771/ENSMUSG00000022841/ENSMUSG00000053819/…	65	0.575221	3.23285	regulation of protein localization to cell periphery (NES: 2.18)
GO:0046697	decidualization	14	0.618887	2.37911	2.54929e-05	0.000783876	0.000616404	678	tags=57%, list=8%, signal=52%	ENSMUSG00000014846/ENSMUSG00000063065/ENSMUSG00000021939/ENSMUSG00000029838/ENSMUSG00000021477/ENSMUSG00000000303/ENSMUSG00000023175/ENSMUSG00000063358	8	0.571429	3.21013	decidualization (NES: 2.38)
GO:1903076	regulation of protein localization to plasma membrane	78	0.341726	2.20238	2.53723e-05	0.000783876	0.000616404	2633	tags=56%, list=33%, signal=38%	ENSMUSG00000021057/ENSMUSG00000029580/ENSMUSG00000039470/ENSMUSG00000020315/ENSMUSG00000006740/ENSMUSG00000047126/ENSMUSG00000074698/ENSMUSG00000026341/ENSMUSG00000024122/ENSMUSG00000025903/ENSMUSG00000000303/ENSMUSG00000079037/ENSMUSG00000034593/ENSMUSG00000004771/ENSMUSG00000022841/ENSMUSG00000053819/ENSMUSG00000015837/ENSMUSG00000021820/ENSMUSG00000045962/ENSMUSG00000019998/ENSMUSG00000026696/…	44	0.564103	3.21013	regulation of protein localization to plasma membrane (NES: 2.2)
GO:0030100	regulation of endocytosis	203	0.262341	2.02001	2.58565e-05	0.000791159	0.000622131	3115	tags=54%, list=39%, signal=34%	ENSMUSG00000021057/ENSMUSG00000029580/ENSMUSG00000015656/ENSMUSG00000001175/ENSMUSG00000068923/ENSMUSG00000027523/ENSMUSG00000028161/ENSMUSG00000036438/ENSMUSG00000020790/ENSMUSG00000002985/ENSMUSG00000019370/ENSMUSG00000069601/ENSMUSG00000022982/ENSMUSG00000032231/ENSMUSG00000055447/ENSMUSG00000028249/ENSMUSG00000024261/ENSMUSG00000027438/ENSMUSG00000006699/ENSMUSG00000066551/ENSMUSG00000014402/…	110	0.541872	3.20612	regulation of endocytosis (NES: 2.02)
GO:0021695	cerebellar cortex development	39	0.451971	2.43956	2.87935e-05	0.000876726	0.000689417	3260	tags=79%, list=41%, signal=47%	ENSMUSG00000032096/ENSMUSG00000072235/ENSMUSG00000004207/ENSMUSG00000056596/ENSMUSG00000020456/ENSMUSG00000030302/ENSMUSG00000031010/ENSMUSG00000060240/ENSMUSG00000044894/ENSMUSG00000039419/ENSMUSG00000000326/ENSMUSG00000004936/ENSMUSG00000090100/ENSMUSG00000021557/ENSMUSG00000020900/ENSMUSG00000028969/ENSMUSG00000037855/ENSMUSG00000030683/ENSMUSG00000039852/ENSMUSG00000034656/ENSMUSG00000026249/…	31	0.794872	3.16152	cerebellar cortex development (NES: 2.44)
GO:0097720	calcineurin-mediated signaling	27	0.526871	2.55336	2.93314e-05	0.000888771	0.000698888	951	tags=52%, list=12%, signal=46%	ENSMUSG00000021057/ENSMUSG00000001175/ENSMUSG00000028161/ENSMUSG00000036438/ENSMUSG00000019370/ENSMUSG00000022812/ENSMUSG00000014592/ENSMUSG00000062991/ENSMUSG00000079037/ENSMUSG00000061603/ENSMUSG00000021816/ENSMUSG00000039601/ENSMUSG00000014077/ENSMUSG00000033953	14	0.518519	3.15559	calcineurin-mediated signaling (NES: 2.55)
GO:0051924	regulation of calcium ion transport	104	0.321689	2.21838	3.06399e-05	0.000923932	0.000726538	2689	tags=54%, list=34%, signal=36%	ENSMUSG00000021057/ENSMUSG00000001175/ENSMUSG00000028161/ENSMUSG00000031748/ENSMUSG00000026576/ENSMUSG00000036438/ENSMUSG00000020849/ENSMUSG00000030669/ENSMUSG00000019370/ENSMUSG00000038530/ENSMUSG00000032011/ENSMUSG00000032826/ENSMUSG00000032020/ENSMUSG00000032966/ENSMUSG00000019943/ENSMUSG00000020402/ENSMUSG00000024122/ENSMUSG00000007097/ENSMUSG00000045038/ENSMUSG00000030302/ENSMUSG00000079037/…	56	0.538462	3.13874	regulation of calcium ion transport (NES: 2.22)
GO:0007611	learning or memory	179	0.267394	2.0184	3.12438e-05	0.000937615	0.000737297	2468	tags=46%, list=31%, signal=33%	ENSMUSG00000068923/ENSMUSG00000033208/ENSMUSG00000036564/ENSMUSG00000027273/ENSMUSG00000002985/ENSMUSG00000022812/ENSMUSG00000027254/ENSMUSG00000020745/ENSMUSG00000055670/ENSMUSG00000072235/ENSMUSG00000029838/ENSMUSG00000028546/ENSMUSG00000002997/ENSMUSG00000024261/ENSMUSG00000026385/ENSMUSG00000018411/ENSMUSG00000020402/ENSMUSG00000037996/ENSMUSG00000032336/ENSMUSG00000021190/ENSMUSG00000007097/…	83	0.463687	3.13236	learning or memory (NES: 2.02)
GO:0031346	positive regulation of cell projection organization	291	0.231874	1.88695	3.39564e-05	0.00101414	0.000797476	2726	tags=46%, list=34%, signal=32%	ENSMUSG00000021057/ENSMUSG00000052727/ENSMUSG00000022055/ENSMUSG00000021270/ENSMUSG00000027500/ENSMUSG00000036564/ENSMUSG00000002985/ENSMUSG00000024501/ENSMUSG00000022812/ENSMUSG00000020745/ENSMUSG00000020458/ENSMUSG00000025586/ENSMUSG00000032328/ENSMUSG00000056201/ENSMUSG00000029838/ENSMUSG00000047139/ENSMUSG00000005610/ENSMUSG00000028546/ENSMUSG00000029291/ENSMUSG00000090223/ENSMUSG00000018411/…	135	0.463918	3.09828	positive regulation of cell projection organization (NES: 1.89)
GO:1900242	regulation of synaptic vesicle endocytosis	31	0.483051	2.44686	3.41565e-05	0.00101526	0.000798354	1989	tags=61%, list=25%, signal=46%	ENSMUSG00000029580/ENSMUSG00000001175/ENSMUSG00000068923/ENSMUSG00000036438/ENSMUSG00000019370/ENSMUSG00000062825/ENSMUSG00000022841/ENSMUSG00000021816/ENSMUSG00000001847/ENSMUSG00000024743/ENSMUSG00000026696/ENSMUSG00000033419/ENSMUSG00000022789/ENSMUSG00000026150/ENSMUSG00000026825/ENSMUSG00000039361/ENSMUSG00000070570/ENSMUSG00000040722/ENSMUSG00000028964	19	0.612903	3.0978	regulation of synaptic vesicle endocytosis (NES: 2.45)
GO:1902903	regulation of supramolecular fiber organization	237	0.246739	1.94868	3.45522e-05	0.00101733	0.000799984	3374	tags=57%, list=42%, signal=34%	ENSMUSG00000049775/ENSMUSG00000052727/ENSMUSG00000015656/ENSMUSG00000022629/ENSMUSG00000027500/ENSMUSG00000020315/ENSMUSG00000002985/ENSMUSG00000028745/ENSMUSG00000027254/ENSMUSG00000041959/ENSMUSG00000038530/ENSMUSG00000056201/ENSMUSG00000055447/ENSMUSG00000018411/ENSMUSG00000006699/ENSMUSG00000027805/ENSMUSG00000026341/ENSMUSG00000059923/ENSMUSG00000045038/ENSMUSG00000074238/ENSMUSG00000022037/…	134	0.565401	3.09692	regulation of supramolecular fiber organization (NES: 1.95)
GO:0000165	MAPK cascade	346	0.220999	1.83291	3.45177e-05	0.00101733	0.000799984	3233	tags=52%, list=40%, signal=32%	ENSMUSG00000022285/ENSMUSG00000029223/ENSMUSG00000036564/ENSMUSG00000020849/ENSMUSG00000002985/ENSMUSG00000038587/ENSMUSG00000017466/ENSMUSG00000041607/ENSMUSG00000020745/ENSMUSG00000063065/ENSMUSG00000022982/ENSMUSG00000028691/ENSMUSG00000047139/ENSMUSG00000027581/ENSMUSG00000005161/ENSMUSG00000028149/ENSMUSG00000035086/ENSMUSG00000028086/ENSMUSG00000036585/ENSMUSG00000004207/ENSMUSG00000031760/…	180	0.520231	3.09692	MAPK cascade (NES: 1.83)
GO:0045956	positive regulation of calcium ion-dependent exocytosis	15	0.622272	2.44198	3.85355e-05	0.00112929	0.000888021	1970	tags=80%, list=25%, signal=60%	ENSMUSG00000028161/ENSMUSG00000024261/ENSMUSG00000026797/ENSMUSG00000090071/ENSMUSG00000024743/ENSMUSG00000029608/ENSMUSG00000048076/ENSMUSG00000054423/ENSMUSG00000035864/ENSMUSG00000050556/ENSMUSG00000040722/ENSMUSG00000028969	12	0.8	3.05158	positive regulation of calcium ion-dependent exocytosis (NES: 2.44)
GO:0008016	regulation of heart contraction	81	0.348475	2.26199	4.09602e-05	0.00119474	0.000939485	1980	tags=48%, list=25%, signal=37%	ENSMUSG00000021270/ENSMUSG00000001175/ENSMUSG00000031748/ENSMUSG00000026576/ENSMUSG00000036438/ENSMUSG00000019370/ENSMUSG00000038530/ENSMUSG00000033161/ENSMUSG00000032826/ENSMUSG00000032966/ENSMUSG00000062373/ENSMUSG00000059325/ENSMUSG00000033565/ENSMUSG00000007097/ENSMUSG00000061603/ENSMUSG00000024858/ENSMUSG00000046480/ENSMUSG00000031137/ENSMUSG00000050965/ENSMUSG00000024140/ENSMUSG00000020635/…	39	0.481481	3.02711	regulation of heart contraction (NES: 2.26)
GO:0098840	protein transport along microtubule	13	0.661331	2.45945	4.20637e-05	0.00121556	0.000955864	1023	tags=69%, list=13%, signal=60%	ENSMUSG00000006740/ENSMUSG00000027254/ENSMUSG00000026764/ENSMUSG00000074657/ENSMUSG00000014602/ENSMUSG00000034593/ENSMUSG00000004951/ENSMUSG00000018395/ENSMUSG00000024163	9	0.692308	3.0196	protein transport along microtubule (NES: 2.46)
GO:0099118	microtubule-based protein transport	13	0.661331	2.45945	4.20637e-05	0.00121556	0.000955864	1023	tags=69%, list=13%, signal=60%	ENSMUSG00000006740/ENSMUSG00000027254/ENSMUSG00000026764/ENSMUSG00000074657/ENSMUSG00000014602/ENSMUSG00000034593/ENSMUSG00000004951/ENSMUSG00000018395/ENSMUSG00000024163	9	0.692308	3.0196	microtubule-based protein transport (NES: 2.46)
GO:0006457	protein folding	121	0.299689	2.12342	4.35014e-05	0.00125132	0.000983978	1742	tags=41%, list=22%, signal=33%	ENSMUSG00000023944/ENSMUSG00000021270/ENSMUSG00000015656/ENSMUSG00000074212/ENSMUSG00000042043/ENSMUSG00000054836/ENSMUSG00000020368/ENSMUSG00000022403/ENSMUSG00000032966/ENSMUSG00000071072/ENSMUSG00000022037/ENSMUSG00000000826/ENSMUSG00000037072/ENSMUSG00000004951/ENSMUSG00000028410/ENSMUSG00000073676/ENSMUSG00000071866/ENSMUSG00000032060/ENSMUSG00000006412/ENSMUSG00000029657/ENSMUSG00000052033/…	50	0.413223	3.00701	protein folding (NES: 2.12)
GO:0022037	metencephalon development	78	0.334288	2.15444	4.51672e-05	0.00129327	0.00101697	3281	tags=65%, list=41%, signal=39%	ENSMUSG00000015656/ENSMUSG00000064351/ENSMUSG00000032096/ENSMUSG00000072235/ENSMUSG00000064363/ENSMUSG00000029076/ENSMUSG00000004207/ENSMUSG00000056596/ENSMUSG00000055022/ENSMUSG00000031391/ENSMUSG00000020456/ENSMUSG00000030302/ENSMUSG00000013236/ENSMUSG00000090071/ENSMUSG00000031010/ENSMUSG00000060240/ENSMUSG00000044894/ENSMUSG00000039419/ENSMUSG00000063659/ENSMUSG00000000326/ENSMUSG00000004936/…	51	0.653846	2.99269	metencephalon development (NES: 2.15)
GO:0048813	dendrite morphogenesis	140	0.287405	2.09122	4.61112e-05	0.00131428	0.00103349	2783	tags=54%, list=35%, signal=36%	ENSMUSG00000021057/ENSMUSG00000018965/ENSMUSG00000028161/ENSMUSG00000022812/ENSMUSG00000020745/ENSMUSG00000056201/ENSMUSG00000029838/ENSMUSG00000028546/ENSMUSG00000018865/ENSMUSG00000025959/ENSMUSG00000014602/ENSMUSG00000020152/ENSMUSG00000033565/ENSMUSG00000006699/ENSMUSG00000026341/ENSMUSG00000032216/ENSMUSG00000040265/ENSMUSG00000020132/ENSMUSG00000013663/ENSMUSG00000001847/ENSMUSG00000039419/…	75	0.535714	2.9857	dendrite morphogenesis (NES: 2.09)
GO:0043242	negative regulation of protein-containing complex disassembly	57	0.375478	2.2692	4.72644e-05	0.00133495	0.00104974	1688	tags=47%, list=21%, signal=38%	ENSMUSG00000052727/ENSMUSG00000027500/ENSMUSG00000020315/ENSMUSG00000028745/ENSMUSG00000027254/ENSMUSG00000056201/ENSMUSG00000032186/ENSMUSG00000015222/ENSMUSG00000022099/ENSMUSG00000033444/ENSMUSG00000057738/ENSMUSG00000006304/ENSMUSG00000031137/ENSMUSG00000033392/ENSMUSG00000005871/ENSMUSG00000008035/ENSMUSG00000029840/ENSMUSG00000030000/ENSMUSG00000015733/ENSMUSG00000032366/ENSMUSG00000090100/…	27	0.473684	2.97892	negative regulation of protein-containing complex disassembly (NES: 2.27)
GO:1902414	protein localization to cell junction	106	0.307224	2.13203	4.70561e-05	0.00133495	0.00104974	2681	tags=54%, list=33%, signal=36%	ENSMUSG00000029580/ENSMUSG00000039470/ENSMUSG00000020894/ENSMUSG00000006740/ENSMUSG00000021288/ENSMUSG00000024044/ENSMUSG00000022812/ENSMUSG00000027254/ENSMUSG00000026764/ENSMUSG00000074657/ENSMUSG00000033615/ENSMUSG00000018411/ENSMUSG00000026833/ENSMUSG00000039953/ENSMUSG00000062825/ENSMUSG00000027624/ENSMUSG00000004951/ENSMUSG00000004771/ENSMUSG00000042873/ENSMUSG00000028530/ENSMUSG00000033768/…	57	0.537736	2.97892	protein localization to cell junction (NES: 2.13)
GO:1902904	negative regulation of supramolecular fiber organization	111	0.313492	2.18358	4.88665e-05	0.00137398	0.00108044	3374	tags=64%, list=42%, signal=38%	ENSMUSG00000049775/ENSMUSG00000052727/ENSMUSG00000015656/ENSMUSG00000027500/ENSMUSG00000020315/ENSMUSG00000002985/ENSMUSG00000028745/ENSMUSG00000027254/ENSMUSG00000056201/ENSMUSG00000027805/ENSMUSG00000022037/ENSMUSG00000027479/ENSMUSG00000032186/ENSMUSG00000015222/ENSMUSG00000022099/ENSMUSG00000062014/ENSMUSG00000033444/ENSMUSG00000057738/ENSMUSG00000006304/ENSMUSG00000032060/ENSMUSG00000006412/…	71	0.63964	2.9664	negative regulation of supramolecular fiber organization (NES: 2.18)
GO:0032386	regulation of intracellular transport	184	0.263874	1.99656	4.93073e-05	0.001374	0.00108045	2928	tags=51%, list=37%, signal=33%	ENSMUSG00000021057/ENSMUSG00000052727/ENSMUSG00000023944/ENSMUSG00000021270/ENSMUSG00000020396/ENSMUSG00000039470/ENSMUSG00000036564/ENSMUSG00000020894/ENSMUSG00000020849/ENSMUSG00000028367/ENSMUSG00000006740/ENSMUSG00000022548/ENSMUSG00000022812/ENSMUSG00000018326/ENSMUSG00000063065/ENSMUSG00000032328/ENSMUSG00000026667/ENSMUSG00000032231/ENSMUSG00000029291/ENSMUSG00000049313/ENSMUSG00000018411/…	94	0.51087	2.9664	regulation of intracellular transport (NES: 2)
GO:0030029	actin filament-based process	420	0.211098	1.78443	4.91102e-05	0.001374	0.00108045	3354	tags=53%, list=42%, signal=32%	ENSMUSG00000049775/ENSMUSG00000029580/ENSMUSG00000018217/ENSMUSG00000074802/ENSMUSG00000020315/ENSMUSG00000020612/ENSMUSG00000024501/ENSMUSG00000024044/ENSMUSG00000079523/ENSMUSG00000022995/ENSMUSG00000028745/ENSMUSG00000020745/ENSMUSG00000041959/ENSMUSG00000022438/ENSMUSG00000038530/ENSMUSG00000056201/ENSMUSG00000033161/ENSMUSG00000029291/ENSMUSG00000032826/ENSMUSG00000055447/ENSMUSG00000029621/…	221	0.52619	2.9664	actin filament-based process (NES: 1.78)
GO:0051247	positive regulation of protein metabolic process	380	0.216831	1.81196	4.96715e-05	0.001378	0.00108359	3290	tags=52%, list=41%, signal=32%	ENSMUSG00000052997/ENSMUSG00000021270/ENSMUSG00000015656/ENSMUSG00000054428/ENSMUSG00000051391/ENSMUSG00000039607/ENSMUSG00000002985/ENSMUSG00000022283/ENSMUSG00000022812/ENSMUSG00000028452/ENSMUSG00000041959/ENSMUSG00000063065/ENSMUSG00000025586/ENSMUSG00000051695/ENSMUSG00000056201/ENSMUSG00000005610/ENSMUSG00000026667/ENSMUSG00000034994/ENSMUSG00000032231/ENSMUSG00000049313/ENSMUSG00000053253/…	199	0.523684	2.96513	positive regulation of protein metabolic process (NES: 1.81)
GO:0060560	developmental growth involved in morphogenesis	163	0.276093	2.05179	5.22296e-05	0.00144255	0.00113436	2724	tags=50%, list=34%, signal=34%	ENSMUSG00000052727/ENSMUSG00000033208/ENSMUSG00000002985/ENSMUSG00000022812/ENSMUSG00000020745/ENSMUSG00000020458/ENSMUSG00000056201/ENSMUSG00000005610/ENSMUSG00000039114/ENSMUSG00000029291/ENSMUSG00000024261/ENSMUSG00000018411/ENSMUSG00000026833/ENSMUSG00000040785/ENSMUSG00000036585/ENSMUSG00000032076/ENSMUSG00000031760/ENSMUSG00000067336/ENSMUSG00000026341/ENSMUSG00000000303/ENSMUSG00000026452/…	82	0.503067	2.94525	developmental growth involved in morphogenesis (NES: 2.05)
GO:0034763	negative regulation of transmembrane transport	71	0.357928	2.26671	5.62403e-05	0.00154649	0.00121608	1803	tags=46%, list=23%, signal=36%	ENSMUSG00000001175/ENSMUSG00000028161/ENSMUSG00000036438/ENSMUSG00000020849/ENSMUSG00000030669/ENSMUSG00000019370/ENSMUSG00000069601/ENSMUSG00000038530/ENSMUSG00000020402/ENSMUSG00000027030/ENSMUSG00000036707/ENSMUSG00000007097/ENSMUSG00000045038/ENSMUSG00000032216/ENSMUSG00000035242/ENSMUSG00000076432/ENSMUSG00000013698/ENSMUSG00000024858/ENSMUSG00000021816/ENSMUSG00000027533/ENSMUSG00000053819/…	33	0.464789	2.91504	negative regulation of transmembrane transport (NES: 2.27)
GO:0099640	axo-dendritic protein transport	11	0.697842	2.42649	5.94738e-05	0.00161407	0.00126923	1023	tags=73%, list=13%, signal=64%	ENSMUSG00000006740/ENSMUSG00000027254/ENSMUSG00000026764/ENSMUSG00000074657/ENSMUSG00000034593/ENSMUSG00000004951/ENSMUSG00000018395/ENSMUSG00000024163	8	0.727273	2.89646	axo-dendritic protein transport (NES: 2.43)
GO:0021700	developmental maturation	191	0.257264	1.96212	5.93424e-05	0.00161407	0.00126923	2764	tags=49%, list=35%, signal=33%	ENSMUSG00000021057/ENSMUSG00000052727/ENSMUSG00000022055/ENSMUSG00000022285/ENSMUSG00000018217/ENSMUSG00000039470/ENSMUSG00000030669/ENSMUSG00000031885/ENSMUSG00000022812/ENSMUSG00000069601/ENSMUSG00000032096/ENSMUSG00000024639/ENSMUSG00000039114/ENSMUSG00000031840/ENSMUSG00000024261/ENSMUSG00000026797/ENSMUSG00000033793/ENSMUSG00000035011/ENSMUSG00000030110/ENSMUSG00000006273/ENSMUSG00000039953/…	94	0.492147	2.89646	developmental maturation (NES: 1.96)
GO:0030003	intracellular monoatomic cation homeostasis	245	0.243082	1.92663	5.92239e-05	0.00161407	0.00126923	2578	tags=45%, list=32%, signal=31%	ENSMUSG00000001175/ENSMUSG00000033208/ENSMUSG00000026576/ENSMUSG00000036438/ENSMUSG00000024661/ENSMUSG00000020849/ENSMUSG00000030669/ENSMUSG00000002985/ENSMUSG00000029221/ENSMUSG00000019370/ENSMUSG00000041028/ENSMUSG00000031996/ENSMUSG00000063065/ENSMUSG00000029304/ENSMUSG00000032011/ENSMUSG00000022982/ENSMUSG00000059412/ENSMUSG00000022452/ENSMUSG00000033161/ENSMUSG00000032826/ENSMUSG00000032020/…	110	0.44898	2.89646	intracellular monoatomic cation homeostasis (NES: 1.93)
GO:0022604	regulation of cell morphogenesis	174	0.268868	2.02525	6.04727e-05	0.00163407	0.00128496	2726	tags=51%, list=34%, signal=34%	ENSMUSG00000021057/ENSMUSG00000033208/ENSMUSG00000018593/ENSMUSG00000024044/ENSMUSG00000028745/ENSMUSG00000020745/ENSMUSG00000030695/ENSMUSG00000020458/ENSMUSG00000022438/ENSMUSG00000056201/ENSMUSG00000029838/ENSMUSG00000024261/ENSMUSG00000020152/ENSMUSG00000026341/ENSMUSG00000026452/ENSMUSG00000034868/ENSMUSG00000020132/ENSMUSG00000013663/ENSMUSG00000022099/ENSMUSG00000026193/ENSMUSG00000001847/…	88	0.505747	2.89111	regulation of cell morphogenesis (NES: 2.03)
GO:0014059	regulation of dopamine secretion	20	0.553186	2.40262	6.15459e-05	0.0016559	0.00130213	1414	tags=60%, list=18%, signal=50%	ENSMUSG00000068923/ENSMUSG00000023064/ENSMUSG00000020458/ENSMUSG00000031840/ENSMUSG00000024261/ENSMUSG00000090223/ENSMUSG00000034593/ENSMUSG00000024743/ENSMUSG00000035864/ENSMUSG00000028756/ENSMUSG00000040724/ENSMUSG00000024462	12	0.6	2.88535	regulation of dopamine secretion (NES: 2.4)
GO:0030007	intracellular potassium ion homeostasis	14	0.603736	2.32087	6.27033e-05	0.00167343	0.00131591	745	tags=57%, list=9%, signal=52%	ENSMUSG00000026576/ENSMUSG00000020849/ENSMUSG00000059412/ENSMUSG00000033161/ENSMUSG00000032412/ENSMUSG00000007097/ENSMUSG00000005469/ENSMUSG00000053819	8	0.571429	2.88078	intracellular potassium ion homeostasis (NES: 2.32)
GO:0050806	positive regulation of synaptic transmission	104	0.314669	2.16997	6.27334e-05	0.00167343	0.00131591	2986	tags=58%, list=37%, signal=37%	ENSMUSG00000021057/ENSMUSG00000028161/ENSMUSG00000039470/ENSMUSG00000033208/ENSMUSG00000020894/ENSMUSG00000027273/ENSMUSG00000002985/ENSMUSG00000006740/ENSMUSG00000022812/ENSMUSG00000029838/ENSMUSG00000031840/ENSMUSG00000026385/ENSMUSG00000026797/ENSMUSG00000037996/ENSMUSG00000032336/ENSMUSG00000021190/ENSMUSG00000045038/ENSMUSG00000039953/ENSMUSG00000079037/ENSMUSG00000013663/ENSMUSG00000063358/…	60	0.576923	2.88078	positive regulation of synaptic transmission (NES: 2.17)
GO:0051258	protein polymerization	176	0.25951	1.95431	6.39276e-05	0.00169803	0.00133525	3374	tags=57%, list=42%, signal=34%	ENSMUSG00000049775/ENSMUSG00000052727/ENSMUSG00000022055/ENSMUSG00000021270/ENSMUSG00000022629/ENSMUSG00000027500/ENSMUSG00000020315/ENSMUSG00000047766/ENSMUSG00000032479/ENSMUSG00000014846/ENSMUSG00000028745/ENSMUSG00000056201/ENSMUSG00000072235/ENSMUSG00000018411/ENSMUSG00000053119/ENSMUSG00000027805/ENSMUSG00000026341/ENSMUSG00000059923/ENSMUSG00000045038/ENSMUSG00000027479/ENSMUSG00000032186/…	101	0.573864	2.87444	protein polymerization (NES: 1.95)
GO:0045103	intermediate filament-based process	27	0.514657	2.49417	6.47511e-05	0.00169822	0.0013354	1156	tags=52%, list=14%, signal=45%	ENSMUSG00000022055/ENSMUSG00000022054/ENSMUSG00000020396/ENSMUSG00000026131/ENSMUSG00000023484/ENSMUSG00000022982/ENSMUSG00000024576/ENSMUSG00000030554/ENSMUSG00000021983/ENSMUSG00000062901/ENSMUSG00000026728/ENSMUSG00000022565/ENSMUSG00000026159/ENSMUSG00000029131	14	0.518519	2.87439	intermediate filament-based process (NES: 2.49)
GO:0045104	intermediate filament cytoskeleton organization	27	0.514657	2.49417	6.47511e-05	0.00169822	0.0013354	1156	tags=52%, list=14%, signal=45%	ENSMUSG00000022055/ENSMUSG00000022054/ENSMUSG00000020396/ENSMUSG00000026131/ENSMUSG00000023484/ENSMUSG00000022982/ENSMUSG00000024576/ENSMUSG00000030554/ENSMUSG00000021983/ENSMUSG00000062901/ENSMUSG00000026728/ENSMUSG00000022565/ENSMUSG00000026159/ENSMUSG00000029131	14	0.518519	2.87439	intermediate filament cytoskeleton organization (NES: 2.49)
GO:1903523	negative regulation of blood circulation	12	0.667945	2.40981	6.43447e-05	0.00169822	0.0013354	1769	tags=83%, list=22%, signal=65%	ENSMUSG00000033161/ENSMUSG00000007097/ENSMUSG00000024858/ENSMUSG00000022892/ENSMUSG00000020635/ENSMUSG00000061762/ENSMUSG00000041417/ENSMUSG00000029467/ENSMUSG00000003161/ENSMUSG00000024381	10	0.833333	2.87439	negative regulation of blood circulation (NES: 2.41)
GO:0045109	intermediate filament organization	13	0.650701	2.41992	6.54726e-05	0.00170996	0.00134463	1156	tags=69%, list=14%, signal=59%	ENSMUSG00000022055/ENSMUSG00000022054/ENSMUSG00000020396/ENSMUSG00000023484/ENSMUSG00000062901/ENSMUSG00000026728/ENSMUSG00000022565/ENSMUSG00000026159/ENSMUSG00000029131	9	0.692308	2.8714	intermediate filament organization (NES: 2.42)
GO:0045597	positive regulation of cell differentiation	419	0.207168	1.75131	6.71202e-05	0.00174568	0.00137273	2726	tags=43%, list=34%, signal=30%	ENSMUSG00000049775/ENSMUSG00000021057/ENSMUSG00000052727/ENSMUSG00000029580/ENSMUSG00000022055/ENSMUSG00000023944/ENSMUSG00000021270/ENSMUSG00000027523/ENSMUSG00000028161/ENSMUSG00000033208/ENSMUSG00000030669/ENSMUSG00000002985/ENSMUSG00000031633/ENSMUSG00000017466/ENSMUSG00000031885/ENSMUSG00000022812/ENSMUSG00000020745/ENSMUSG00000020458/ENSMUSG00000006818/ENSMUSG00000029838/ENSMUSG00000047139/…	182	0.434368	2.86242	positive regulation of cell differentiation (NES: 1.75)
GO:0034249	negative regulation of amide metabolic process	17	0.577655	2.37155	7.03141e-05	0.00182117	0.00143208	2194	tags=76%, list=27%, signal=56%	ENSMUSG00000002985/ENSMUSG00000024758/ENSMUSG00000020458/ENSMUSG00000021087/ENSMUSG00000049313/ENSMUSG00000026833/ENSMUSG00000022037/ENSMUSG00000079037/ENSMUSG00000062070/ENSMUSG00000030401/ENSMUSG00000024381/ENSMUSG00000055254/ENSMUSG00000035722	13	0.764706	2.84403	negative regulation of amide metabolic process (NES: 2.37)
GO:0014046	dopamine secretion	23	0.52028	2.40061	7.14093e-05	0.00183431	0.00144242	1414	tags=57%, list=18%, signal=47%	ENSMUSG00000068923/ENSMUSG00000023064/ENSMUSG00000020458/ENSMUSG00000031840/ENSMUSG00000024261/ENSMUSG00000090223/ENSMUSG00000034593/ENSMUSG00000024743/ENSMUSG00000000326/ENSMUSG00000035864/ENSMUSG00000028756/ENSMUSG00000040724/ENSMUSG00000024462	13	0.565217	2.84091	dopamine secretion (NES: 2.4)
GO:0032271	regulation of protein polymerization	133	0.280156	2.02389	7.1144e-05	0.00183431	0.00144242	3374	tags=60%, list=42%, signal=35%	ENSMUSG00000049775/ENSMUSG00000052727/ENSMUSG00000021270/ENSMUSG00000022629/ENSMUSG00000027500/ENSMUSG00000020315/ENSMUSG00000014846/ENSMUSG00000028745/ENSMUSG00000056201/ENSMUSG00000018411/ENSMUSG00000027805/ENSMUSG00000026341/ENSMUSG00000059923/ENSMUSG00000045038/ENSMUSG00000027479/ENSMUSG00000032186/ENSMUSG00000015222/ENSMUSG00000008475/ENSMUSG00000022099/ENSMUSG00000001847/ENSMUSG00000031865/…	80	0.601504	2.84091	regulation of protein polymerization (NES: 2.02)
GO:1902992	negative regulation of amyloid precursor protein catabolic process	17	0.57748	2.37083	7.17065e-05	0.00183439	0.00144248	2194	tags=76%, list=27%, signal=56%	ENSMUSG00000002985/ENSMUSG00000024758/ENSMUSG00000020458/ENSMUSG00000021087/ENSMUSG00000049313/ENSMUSG00000026833/ENSMUSG00000022037/ENSMUSG00000079037/ENSMUSG00000061981/ENSMUSG00000030401/ENSMUSG00000024381/ENSMUSG00000055254/ENSMUSG00000035722	13	0.764706	2.84089	negative regulation of amyloid precursor protein catabolic process (NES: 2.37)
GO:0030335	positive regulation of cell migration	271	0.231363	1.86292	7.27604e-05	0.00185376	0.00145771	1360	tags=29%, list=17%, signal=25%	ENSMUSG00000049775/ENSMUSG00000015656/ENSMUSG00000028161/ENSMUSG00000018593/ENSMUSG00000038587/ENSMUSG00000054836/ENSMUSG00000022812/ENSMUSG00000063065/ENSMUSG00000030695/ENSMUSG00000020458/ENSMUSG00000025586/ENSMUSG00000006818/ENSMUSG00000032011/ENSMUSG00000029838/ENSMUSG00000025428/ENSMUSG00000029291/ENSMUSG00000055447/ENSMUSG00000028249/ENSMUSG00000023913/ENSMUSG00000021756/ENSMUSG00000023075/…	79	0.291513	2.83633	positive regulation of cell migration (NES: 1.86)
GO:0006941	striated muscle contraction	77	0.337176	2.16645	7.31345e-05	0.00185571	0.00145925	1769	tags=44%, list=22%, signal=35%	ENSMUSG00000021270/ENSMUSG00000001175/ENSMUSG00000027523/ENSMUSG00000026576/ENSMUSG00000036438/ENSMUSG00000019370/ENSMUSG00000030695/ENSMUSG00000034994/ENSMUSG00000033161/ENSMUSG00000032826/ENSMUSG00000032966/ENSMUSG00000007097/ENSMUSG00000061603/ENSMUSG00000024858/ENSMUSG00000053819/ENSMUSG00000030554/ENSMUSG00000021983/ENSMUSG00000046480/ENSMUSG00000031137/ENSMUSG00000020635/ENSMUSG00000032366/…	34	0.441558	2.83587	striated muscle contraction (NES: 2.17)
GO:0097061	dendritic spine organization	77	0.33659	2.16269	7.54748e-05	0.00190734	0.00149985	2653	tags=57%, list=33%, signal=39%	ENSMUSG00000002985/ENSMUSG00000020745/ENSMUSG00000056201/ENSMUSG00000014602/ENSMUSG00000020152/ENSMUSG00000021190/ENSMUSG00000006699/ENSMUSG00000026341/ENSMUSG00000079037/ENSMUSG00000040265/ENSMUSG00000013663/ENSMUSG00000022892/ENSMUSG00000031078/ENSMUSG00000039419/ENSMUSG00000001833/ENSMUSG00000029608/ENSMUSG00000022789/ENSMUSG00000048076/ENSMUSG00000027184/ENSMUSG00000025920/ENSMUSG00000031302/…	44	0.571429	2.82395	dendritic spine organization (NES: 2.16)
GO:0097352	autophagosome maturation	43	0.418185	2.32085	7.78113e-05	0.00195846	0.00154004	1713	tags=51%, list=21%, signal=40%	ENSMUSG00000001175/ENSMUSG00000036438/ENSMUSG00000054836/ENSMUSG00000019370/ENSMUSG00000028452/ENSMUSG00000047786/ENSMUSG00000035086/ENSMUSG00000053119/ENSMUSG00000030161/ENSMUSG00000031812/ENSMUSG00000016534/ENSMUSG00000027602/ENSMUSG00000031950/ENSMUSG00000001018/ENSMUSG00000038467/ENSMUSG00000029467/ENSMUSG00000031913/ENSMUSG00000028419/ENSMUSG00000018567/ENSMUSG00000032905/ENSMUSG00000000743/…	22	0.511628	2.81247	autophagosome maturation (NES: 2.32)
GO:0098754	detoxification	50	0.402261	2.34334	7.83152e-05	0.00196323	0.00154379	2307	tags=58%, list=29%, signal=42%	ENSMUSG00000063856/ENSMUSG00000002985/ENSMUSG00000028367/ENSMUSG00000024026/ENSMUSG00000006818/ENSMUSG00000022982/ENSMUSG00000028691/ENSMUSG00000041571/ENSMUSG00000075700/ENSMUSG00000005161/ENSMUSG00000031760/ENSMUSG00000045038/ENSMUSG00000031584/ENSMUSG00000028692/ENSMUSG00000024096/ENSMUSG00000032802/ENSMUSG00000031762/ENSMUSG00000021996/ENSMUSG00000020810/ENSMUSG00000031765/ENSMUSG00000029455/…	29	0.58	2.81141	detoxification (NES: 2.34)
GO:0051954	positive regulation of amine transport	26	0.502271	2.40853	7.87964e-05	0.00196739	0.00154706	1657	tags=58%, list=21%, signal=46%	ENSMUSG00000022048/ENSMUSG00000020458/ENSMUSG00000024261/ENSMUSG00000090223/ENSMUSG00000026797/ENSMUSG00000030654/ENSMUSG00000024858/ENSMUSG00000048142/ENSMUSG00000035864/ENSMUSG00000022935/ENSMUSG00000028756/ENSMUSG00000024597/ENSMUSG00000025809/ENSMUSG00000024462/ENSMUSG00000050556	15	0.576923	2.81049	positive regulation of amine transport (NES: 2.41)
GO:0097479	synaptic vesicle localization	54	0.379348	2.25117	8.38451e-05	0.00206854	0.0016266	2642	tags=61%, list=33%, signal=41%	ENSMUSG00000022048/ENSMUSG00000006740/ENSMUSG00000063077/ENSMUSG00000026764/ENSMUSG00000074657/ENSMUSG00000031840/ENSMUSG00000024261/ENSMUSG00000014602/ENSMUSG00000037373/ENSMUSG00000040265/ENSMUSG00000015222/ENSMUSG00000013663/ENSMUSG00000001018/ENSMUSG00000033419/ENSMUSG00000090247/ENSMUSG00000048076/ENSMUSG00000059602/ENSMUSG00000022973/ENSMUSG00000024480/ENSMUSG00000061601/ENSMUSG00000063801/…	33	0.611111	2.78872	synaptic vesicle localization (NES: 2.25)
GO:0001678	intracellular glucose homeostasis	100	0.314268	2.14876	8.4776e-05	0.00206854	0.0016266	2897	tags=58%, list=36%, signal=37%	ENSMUSG00000028161/ENSMUSG00000063856/ENSMUSG00000006740/ENSMUSG00000075700/ENSMUSG00000025959/ENSMUSG00000037852/ENSMUSG00000001506/ENSMUSG00000045038/ENSMUSG00000009013/ENSMUSG00000005469/ENSMUSG00000031451/ENSMUSG00000050697/ENSMUSG00000024858/ENSMUSG00000021816/ENSMUSG00000026434/ENSMUSG00000031065/ENSMUSG00000001847/ENSMUSG00000000120/ENSMUSG00000020635/ENSMUSG00000026568/ENSMUSG00000041417/…	58	0.58	2.78872	intracellular glucose homeostasis (NES: 2.15)
GO:1902652	secondary alcohol metabolic process	76	0.334682	2.14719	8.48358e-05	0.00206854	0.0016266	3665	tags=71%, list=46%, signal=39%	ENSMUSG00000018217/ENSMUSG00000038615/ENSMUSG00000002985/ENSMUSG00000022463/ENSMUSG00000031996/ENSMUSG00000036585/ENSMUSG00000005469/ENSMUSG00000093930/ENSMUSG00000050697/ENSMUSG00000063358/ENSMUSG00000031604/ENSMUSG00000022892/ENSMUSG00000021273/ENSMUSG00000022477/ENSMUSG00000031565/ENSMUSG00000032193/ENSMUSG00000026003/ENSMUSG00000062078/ENSMUSG00000024799/ENSMUSG00000023832/ENSMUSG00000034926/…	54	0.710526	2.78872	secondary alcohol metabolic process (NES: 2.15)
GO:0048588	developmental cell growth	173	0.261073	1.96505	8.42935e-05	0.00206854	0.0016266	2809	tags=50%, list=35%, signal=33%	ENSMUSG00000052727/ENSMUSG00000033208/ENSMUSG00000002985/ENSMUSG00000031633/ENSMUSG00000022812/ENSMUSG00000020745/ENSMUSG00000020458/ENSMUSG00000038530/ENSMUSG00000005610/ENSMUSG00000039114/ENSMUSG00000029291/ENSMUSG00000024261/ENSMUSG00000018411/ENSMUSG00000026833/ENSMUSG00000040785/ENSMUSG00000031760/ENSMUSG00000067336/ENSMUSG00000026341/ENSMUSG00000000303/ENSMUSG00000026452/ENSMUSG00000031391/…	86	0.49711	2.78872	developmental cell growth (NES: 1.97)
GO:0006979	response to oxidative stress	215	0.240295	1.86655	8.40409e-05	0.00206854	0.0016266	2267	tags=42%, list=28%, signal=31%	ENSMUSG00000015656/ENSMUSG00000063856/ENSMUSG00000038615/ENSMUSG00000064341/ENSMUSG00000002985/ENSMUSG00000028367/ENSMUSG00000064351/ENSMUSG00000022548/ENSMUSG00000006818/ENSMUSG00000056201/ENSMUSG00000022982/ENSMUSG00000028691/ENSMUSG00000034994/ENSMUSG00000037852/ENSMUSG00000005161/ENSMUSG00000035086/ENSMUSG00000022292/ENSMUSG00000004207/ENSMUSG00000031760/ENSMUSG00000033565/ENSMUSG00000001506/…	90	0.418605	2.78872	response to oxidative stress (NES: 1.87)
GO:2000147	positive regulation of cell motility	277	0.228117	1.84347	8.40409e-05	0.00206854	0.0016266	1360	tags=29%, list=17%, signal=25%	ENSMUSG00000049775/ENSMUSG00000015656/ENSMUSG00000028161/ENSMUSG00000018593/ENSMUSG00000038587/ENSMUSG00000054836/ENSMUSG00000022812/ENSMUSG00000063065/ENSMUSG00000030695/ENSMUSG00000020458/ENSMUSG00000025586/ENSMUSG00000006818/ENSMUSG00000056201/ENSMUSG00000032011/ENSMUSG00000029838/ENSMUSG00000025428/ENSMUSG00000029291/ENSMUSG00000055447/ENSMUSG00000028249/ENSMUSG00000023913/ENSMUSG00000021756/…	80	0.288809	2.78872	positive regulation of cell motility (NES: 1.84)
GO:0060048	cardiac muscle contraction	61	0.366828	2.26761	8.66344e-05	0.00209601	0.00164821	2485	tags=57%, list=31%, signal=40%	ENSMUSG00000021270/ENSMUSG00000001175/ENSMUSG00000026576/ENSMUSG00000036438/ENSMUSG00000019370/ENSMUSG00000033161/ENSMUSG00000032826/ENSMUSG00000032966/ENSMUSG00000007097/ENSMUSG00000061603/ENSMUSG00000024858/ENSMUSG00000053819/ENSMUSG00000046480/ENSMUSG00000031137/ENSMUSG00000020635/ENSMUSG00000032366/ENSMUSG00000029467/ENSMUSG00000040118/ENSMUSG00000003161/ENSMUSG00000024065/ENSMUSG00000024589/…	35	0.57377	2.78299	cardiac muscle contraction (NES: 2.27)
GO:0060996	dendritic spine development	98	0.309445	2.10394	8.63705e-05	0.00209601	0.00164821	2724	tags=56%, list=34%, signal=37%	ENSMUSG00000002985/ENSMUSG00000020745/ENSMUSG00000056201/ENSMUSG00000005610/ENSMUSG00000014602/ENSMUSG00000020152/ENSMUSG00000006699/ENSMUSG00000026341/ENSMUSG00000013236/ENSMUSG00000040265/ENSMUSG00000013663/ENSMUSG00000001847/ENSMUSG00000022377/ENSMUSG00000039419/ENSMUSG00000001833/ENSMUSG00000000120/ENSMUSG00000022789/ENSMUSG00000048076/ENSMUSG00000031278/ENSMUSG00000038668/ENSMUSG00000027184/…	55	0.561224	2.78299	dendritic spine development (NES: 2.1)
GO:0050684	regulation of mRNA processing	103	0.301254	2.07216	8.9481e-05	0.00214693	0.00168825	2910	tags=57%, list=36%, signal=37%	ENSMUSG00000015656/ENSMUSG00000035530/ENSMUSG00000021963/ENSMUSG00000025586/ENSMUSG00000022139/ENSMUSG00000025576/ENSMUSG00000027763/ENSMUSG00000033565/ENSMUSG00000035011/ENSMUSG00000020719/ENSMUSG00000055065/ENSMUSG00000021546/ENSMUSG00000039630/ENSMUSG00000062604/ENSMUSG00000015165/ENSMUSG00000022194/ENSMUSG00000022961/ENSMUSG00000071172/ENSMUSG00000062078/ENSMUSG00000032580/ENSMUSG00000057113/…	59	0.572816	2.77256	regulation of mRNA processing (NES: 2.07)
GO:0006813	potassium ion transport	117	0.291211	2.05165	8.97182e-05	0.00214693	0.00168825	1998	tags=42%, list=25%, signal=32%	ENSMUSG00000021057/ENSMUSG00000020894/ENSMUSG00000026576/ENSMUSG00000020849/ENSMUSG00000027273/ENSMUSG00000006740/ENSMUSG00000041028/ENSMUSG00000069601/ENSMUSG00000038530/ENSMUSG00000059412/ENSMUSG00000024639/ENSMUSG00000028931/ENSMUSG00000033161/ENSMUSG00000032826/ENSMUSG00000037996/ENSMUSG00000027030/ENSMUSG00000032412/ENSMUSG00000036707/ENSMUSG00000007097/ENSMUSG00000034187/ENSMUSG00000032216/…	49	0.418803	2.77256	potassium ion transport (NES: 2.05)
GO:0050890	cognition	204	0.250993	1.93085	8.97708e-05	0.00214693	0.00168825	3040	tags=52%, list=38%, signal=33%	ENSMUSG00000068923/ENSMUSG00000027523/ENSMUSG00000033208/ENSMUSG00000036564/ENSMUSG00000027273/ENSMUSG00000002985/ENSMUSG00000022812/ENSMUSG00000027254/ENSMUSG00000020745/ENSMUSG00000055670/ENSMUSG00000072235/ENSMUSG00000029838/ENSMUSG00000028546/ENSMUSG00000002997/ENSMUSG00000024261/ENSMUSG00000026385/ENSMUSG00000018411/ENSMUSG00000020402/ENSMUSG00000037996/ENSMUSG00000032336/ENSMUSG00000021190/…	107	0.52451	2.77256	cognition (NES: 1.93)
GO:0030036	actin cytoskeleton organization	380	0.212689	1.77735	9.08092e-05	0.00216348	0.00170126	3374	tags=53%, list=42%, signal=32%	ENSMUSG00000049775/ENSMUSG00000029580/ENSMUSG00000018217/ENSMUSG00000074802/ENSMUSG00000020315/ENSMUSG00000020612/ENSMUSG00000024501/ENSMUSG00000024044/ENSMUSG00000079523/ENSMUSG00000022995/ENSMUSG00000028745/ENSMUSG00000020745/ENSMUSG00000041959/ENSMUSG00000022438/ENSMUSG00000038530/ENSMUSG00000056201/ENSMUSG00000029291/ENSMUSG00000055447/ENSMUSG00000029621/ENSMUSG00000028149/ENSMUSG00000029622/…	202	0.531579	2.76923	actin cytoskeleton organization (NES: 1.78)
GO:0050900	leukocyte migration	126	0.286225	2.0392	0.000100106	0.00236689	0.00186121	1469	tags=36%, list=18%, signal=30%	ENSMUSG00000030669/ENSMUSG00000030342/ENSMUSG00000022548/ENSMUSG00000020745/ENSMUSG00000063065/ENSMUSG00000020458/ENSMUSG00000029304/ENSMUSG00000032011/ENSMUSG00000029838/ENSMUSG00000047139/ENSMUSG00000055447/ENSMUSG00000023913/ENSMUSG00000023075/ENSMUSG00000074129/ENSMUSG00000032076/ENSMUSG00000021190/ENSMUSG00000006699/ENSMUSG00000027030/ENSMUSG00000066551/ENSMUSG00000042682/ENSMUSG00000031451/…	45	0.357143	2.7302	leukocyte migration (NES: 2.04)
GO:0034762	regulation of transmembrane transport	217	0.246505	1.91787	9.98336e-05	0.00236689	0.00186121	2950	tags=51%, list=37%, signal=33%	ENSMUSG00000021057/ENSMUSG00000001175/ENSMUSG00000028161/ENSMUSG00000020894/ENSMUSG00000026576/ENSMUSG00000036438/ENSMUSG00000020849/ENSMUSG00000030669/ENSMUSG00000019370/ENSMUSG00000069601/ENSMUSG00000038530/ENSMUSG00000032011/ENSMUSG00000059412/ENSMUSG00000028931/ENSMUSG00000032826/ENSMUSG00000026817/ENSMUSG00000032020/ENSMUSG00000032966/ENSMUSG00000020402/ENSMUSG00000027030/ENSMUSG00000032412/…	110	0.506912	2.7302	regulation of transmembrane transport (NES: 1.92)
GO:0097120	receptor localization to synapse	76	0.332616	2.13394	0.000101218	0.00238415	0.00187479	2773	tags=58%, list=35%, signal=38%	ENSMUSG00000039470/ENSMUSG00000020894/ENSMUSG00000006740/ENSMUSG00000024044/ENSMUSG00000022812/ENSMUSG00000026764/ENSMUSG00000074657/ENSMUSG00000033615/ENSMUSG00000026833/ENSMUSG00000032336/ENSMUSG00000039953/ENSMUSG00000027624/ENSMUSG00000004771/ENSMUSG00000042873/ENSMUSG00000026585/ENSMUSG00000066392/ENSMUSG00000019998/ENSMUSG00000026696/ENSMUSG00000018395/ENSMUSG00000004936/ENSMUSG00000046709/…	44	0.578947	2.72705	receptor localization to synapse (NES: 2.13)
GO:0106027	neuron projection organization	85	0.322662	2.12377	0.000104403	0.00244995	0.00192653	2653	tags=55%, list=33%, signal=37%	ENSMUSG00000002985/ENSMUSG00000022812/ENSMUSG00000027254/ENSMUSG00000020745/ENSMUSG00000056201/ENSMUSG00000014602/ENSMUSG00000020152/ENSMUSG00000021190/ENSMUSG00000006699/ENSMUSG00000026341/ENSMUSG00000079037/ENSMUSG00000040265/ENSMUSG00000013663/ENSMUSG00000031865/ENSMUSG00000022892/ENSMUSG00000031078/ENSMUSG00000039419/ENSMUSG00000001833/ENSMUSG00000029608/ENSMUSG00000022789/ENSMUSG00000048076/…	47	0.552941	2.71522	neuron projection organization (NES: 2.12)
GO:0007416	synapse assembly	183	0.252562	1.90991	0.000106003	0.00247817	0.00194872	2809	tags=50%, list=35%, signal=33%	ENSMUSG00000021057/ENSMUSG00000052727/ENSMUSG00000022048/ENSMUSG00000039470/ENSMUSG00000022812/ENSMUSG00000020458/ENSMUSG00000008489/ENSMUSG00000028249/ENSMUSG00000063870/ENSMUSG00000018411/ENSMUSG00000032076/ENSMUSG00000032336/ENSMUSG00000026341/ENSMUSG00000062991/ENSMUSG00000000303/ENSMUSG00000039953/ENSMUSG00000031391/ENSMUSG00000013236/ENSMUSG00000047261/ENSMUSG00000040265/ENSMUSG00000031010/…	91	0.497268	2.71025	synapse assembly (NES: 1.91)
GO:0043244	regulation of protein-containing complex disassembly	87	0.314131	2.0761	0.00010757	0.00250541	0.00197014	1688	tags=41%, list=21%, signal=33%	ENSMUSG00000052727/ENSMUSG00000022629/ENSMUSG00000027500/ENSMUSG00000020315/ENSMUSG00000028745/ENSMUSG00000027254/ENSMUSG00000056201/ENSMUSG00000050192/ENSMUSG00000032186/ENSMUSG00000015222/ENSMUSG00000062929/ENSMUSG00000022099/ENSMUSG00000033444/ENSMUSG00000057738/ENSMUSG00000015932/ENSMUSG00000006304/ENSMUSG00000031137/ENSMUSG00000033392/ENSMUSG00000045962/ENSMUSG00000078812/ENSMUSG00000005871/…	36	0.413793	2.7055	regulation of protein-containing complex disassembly (NES: 2.08)
GO:0015959	diadenosine polyphosphate metabolic process	5	0.857357	2.17766	0.000113603	0.00263609	0.0020729	1146	tags=100%, list=14%, signal=86%	ENSMUSG00000024213/ENSMUSG00000020029/ENSMUSG00000063358/ENSMUSG00000029777/ENSMUSG00000031948	5	1	2.68342	diadenosine polyphosphate metabolic process (NES: 2.18)
GO:0090316	positive regulation of intracellular protein transport	62	0.36321	2.24476	0.000115163	0.0026624	0.00209359	1837	tags=45%, list=23%, signal=35%	ENSMUSG00000021057/ENSMUSG00000023944/ENSMUSG00000021270/ENSMUSG00000039470/ENSMUSG00000020894/ENSMUSG00000020849/ENSMUSG00000006740/ENSMUSG00000022812/ENSMUSG00000032328/ENSMUSG00000029291/ENSMUSG00000049313/ENSMUSG00000006699/ENSMUSG00000000303/ENSMUSG00000005469/ENSMUSG00000035242/ENSMUSG00000031451/ENSMUSG00000021096/ENSMUSG00000063358/ENSMUSG00000031865/ENSMUSG00000018395/ENSMUSG00000041417/…	28	0.451613	2.67911	positive regulation of intracellular protein transport (NES: 2.24)
GO:0021680	cerebellar Purkinje cell layer development	23	0.509073	2.3489	0.000123463	0.00284376	0.0022362	3260	tags=87%, list=41%, signal=52%	ENSMUSG00000032096/ENSMUSG00000004207/ENSMUSG00000030302/ENSMUSG00000060240/ENSMUSG00000044894/ENSMUSG00000039419/ENSMUSG00000021557/ENSMUSG00000020900/ENSMUSG00000030683/ENSMUSG00000039852/ENSMUSG00000034656/ENSMUSG00000000632/ENSMUSG00000024259/ENSMUSG00000038664/ENSMUSG00000042605/ENSMUSG00000023011/ENSMUSG00000025223/ENSMUSG00000031960/ENSMUSG00000067889/ENSMUSG00000026864	20	0.869565	2.65049	cerebellar Purkinje cell layer development (NES: 2.35)
GO:0032388	positive regulation of intracellular transport	90	0.317821	2.124	0.000126992	0.00290362	0.00228327	1140	tags=33%, list=14%, signal=29%	ENSMUSG00000021057/ENSMUSG00000023944/ENSMUSG00000021270/ENSMUSG00000039470/ENSMUSG00000020894/ENSMUSG00000020849/ENSMUSG00000006740/ENSMUSG00000022812/ENSMUSG00000032328/ENSMUSG00000032231/ENSMUSG00000029291/ENSMUSG00000049313/ENSMUSG00000006699/ENSMUSG00000000303/ENSMUSG00000005469/ENSMUSG00000032216/ENSMUSG00000035242/ENSMUSG00000031451/ENSMUSG00000020132/ENSMUSG00000032118/ENSMUSG00000018707/…	30	0.333333	2.64144	positive regulation of intracellular transport (NES: 2.12)
GO:0051648	vesicle localization	168	0.261037	1.95152	0.000126593	0.00290362	0.00228327	2809	tags=51%, list=35%, signal=34%	ENSMUSG00000022048/ENSMUSG00000068923/ENSMUSG00000027273/ENSMUSG00000006740/ENSMUSG00000063077/ENSMUSG00000057948/ENSMUSG00000020745/ENSMUSG00000026764/ENSMUSG00000074657/ENSMUSG00000031840/ENSMUSG00000028249/ENSMUSG00000024261/ENSMUSG00000027546/ENSMUSG00000026797/ENSMUSG00000014602/ENSMUSG00000037373/ENSMUSG00000014402/ENSMUSG00000074238/ENSMUSG00000034593/ENSMUSG00000032504/ENSMUSG00000003062/…	85	0.505952	2.64144	vesicle localization (NES: 1.95)
GO:0009612	response to mechanical stimulus	107	0.295651	2.05247	0.000130182	0.00296569	0.00233208	2677	tags=52%, list=33%, signal=35%	ENSMUSG00000052727/ENSMUSG00000022812/ENSMUSG00000063065/ENSMUSG00000072235/ENSMUSG00000029838/ENSMUSG00000033161/ENSMUSG00000001506/ENSMUSG00000007097/ENSMUSG00000036062/ENSMUSG00000041482/ENSMUSG00000030302/ENSMUSG00000033352/ENSMUSG00000047261/ENSMUSG00000001847/ENSMUSG00000036427/ENSMUSG00000033768/ENSMUSG00000021983/ENSMUSG00000026509/ENSMUSG00000039419/ENSMUSG00000003352/ENSMUSG00000071076/…	56	0.523364	2.63226	response to mechanical stimulus (NES: 2.05)
GO:0050770	regulation of axonogenesis	116	0.292192	2.05639	0.000136817	0.00310549	0.00244202	2822	tags=53%, list=35%, signal=35%	ENSMUSG00000052727/ENSMUSG00000022055/ENSMUSG00000022054/ENSMUSG00000002985/ENSMUSG00000041607/ENSMUSG00000022812/ENSMUSG00000020745/ENSMUSG00000020458/ENSMUSG00000032011/ENSMUSG00000005610/ENSMUSG00000029291/ENSMUSG00000018411/ENSMUSG00000040785/ENSMUSG00000031760/ENSMUSG00000067336/ENSMUSG00000026341/ENSMUSG00000030110/ENSMUSG00000000303/ENSMUSG00000031391/ENSMUSG00000013236/ENSMUSG00000015222/…	62	0.534483	2.61225	regulation of axonogenesis (NES: 2.06)
GO:0060998	regulation of dendritic spine development	64	0.351217	2.18314	0.000138734	0.00313761	0.00246727	2662	tags=59%, list=33%, signal=40%	ENSMUSG00000002985/ENSMUSG00000020745/ENSMUSG00000056201/ENSMUSG00000005610/ENSMUSG00000014602/ENSMUSG00000020152/ENSMUSG00000026341/ENSMUSG00000013236/ENSMUSG00000040265/ENSMUSG00000013663/ENSMUSG00000001847/ENSMUSG00000022377/ENSMUSG00000000120/ENSMUSG00000022789/ENSMUSG00000048076/ENSMUSG00000038668/ENSMUSG00000027184/ENSMUSG00000022521/ENSMUSG00000025920/ENSMUSG00000031302/ENSMUSG00000042323/…	38	0.59375	2.60778	regulation of dendritic spine development (NES: 2.18)
GO:0043523	regulation of neuron apoptotic process	171	0.261011	1.95845	0.000142416	0.00320925	0.00252361	3203	tags=57%, list=40%, signal=35%	ENSMUSG00000022055/ENSMUSG00000023944/ENSMUSG00000022812/ENSMUSG00000006818/ENSMUSG00000022982/ENSMUSG00000090223/ENSMUSG00000021756/ENSMUSG00000037852/ENSMUSG00000005161/ENSMUSG00000027993/ENSMUSG00000026797/ENSMUSG00000028086/ENSMUSG00000031760/ENSMUSG00000021190/ENSMUSG00000006699/ENSMUSG00000024122/ENSMUSG00000022037/ENSMUSG00000033352/ENSMUSG00000079037/ENSMUSG00000000826/ENSMUSG00000054766/…	97	0.567251	2.59798	regulation of neuron apoptotic process (NES: 1.96)
GO:0006942	regulation of striated muscle contraction	41	0.418354	2.28645	0.000144838	0.00325208	0.00255729	1769	tags=51%, list=22%, signal=40%	ENSMUSG00000021270/ENSMUSG00000001175/ENSMUSG00000027523/ENSMUSG00000026576/ENSMUSG00000036438/ENSMUSG00000019370/ENSMUSG00000033161/ENSMUSG00000032826/ENSMUSG00000032966/ENSMUSG00000007097/ENSMUSG00000061603/ENSMUSG00000024858/ENSMUSG00000031137/ENSMUSG00000020635/ENSMUSG00000029467/ENSMUSG00000003161/ENSMUSG00000024065/ENSMUSG00000001552/ENSMUSG00000072772/ENSMUSG00000034533/ENSMUSG00000024381	21	0.512195	2.59222	regulation of striated muscle contraction (NES: 2.29)
GO:1901888	regulation of cell junction assembly	179	0.253738	1.91532	0.000146679	0.00328161	0.00258051	2783	tags=50%, list=35%, signal=33%	ENSMUSG00000052727/ENSMUSG00000022048/ENSMUSG00000022548/ENSMUSG00000022812/ENSMUSG00000041959/ENSMUSG00000020458/ENSMUSG00000056201/ENSMUSG00000032011/ENSMUSG00000008489/ENSMUSG00000063870/ENSMUSG00000059325/ENSMUSG00000026341/ENSMUSG00000062991/ENSMUSG00000028495/ENSMUSG00000039953/ENSMUSG00000005469/ENSMUSG00000062825/ENSMUSG00000031391/ENSMUSG00000013236/ENSMUSG00000031010/ENSMUSG00000013663/…	89	0.497207	2.58829	regulation of cell junction assembly (NES: 1.92)
GO:0002027	regulation of heart rate	40	0.423433	2.29151	0.000152734	0.00340487	0.00267743	1980	tags=57%, list=25%, signal=43%	ENSMUSG00000001175/ENSMUSG00000036438/ENSMUSG00000019370/ENSMUSG00000038530/ENSMUSG00000032826/ENSMUSG00000033565/ENSMUSG00000046480/ENSMUSG00000024140/ENSMUSG00000020635/ENSMUSG00000022890/ENSMUSG00000061762/ENSMUSG00000041417/ENSMUSG00000032366/ENSMUSG00000040118/ENSMUSG00000003161/ENSMUSG00000070304/ENSMUSG00000001552/ENSMUSG00000042258/ENSMUSG00000034533/ENSMUSG00000024381/ENSMUSG00000020184/…	23	0.575	2.57228	regulation of heart rate (NES: 2.29)
GO:0040017	positive regulation of locomotion	285	0.221663	1.79811	0.000157576	0.00350031	0.00275248	1360	tags=28%, list=17%, signal=24%	ENSMUSG00000049775/ENSMUSG00000015656/ENSMUSG00000028161/ENSMUSG00000018593/ENSMUSG00000038587/ENSMUSG00000054836/ENSMUSG00000022812/ENSMUSG00000063065/ENSMUSG00000030695/ENSMUSG00000020458/ENSMUSG00000025586/ENSMUSG00000006818/ENSMUSG00000056201/ENSMUSG00000032011/ENSMUSG00000029838/ENSMUSG00000025428/ENSMUSG00000029291/ENSMUSG00000055447/ENSMUSG00000028249/ENSMUSG00000023913/ENSMUSG00000021756/…	81	0.284211	2.56028	positive regulation of locomotion (NES: 1.8)
GO:0050772	positive regulation of axonogenesis	65	0.349906	2.17746	0.000160245	0.00353445	0.00277933	3327	tags=68%, list=42%, signal=40%	ENSMUSG00000052727/ENSMUSG00000022055/ENSMUSG00000002985/ENSMUSG00000022812/ENSMUSG00000020745/ENSMUSG00000020458/ENSMUSG00000005610/ENSMUSG00000029291/ENSMUSG00000018411/ENSMUSG00000067336/ENSMUSG00000031391/ENSMUSG00000026193/ENSMUSG00000033419/ENSMUSG00000004936/ENSMUSG00000015291/ENSMUSG00000059146/ENSMUSG00000002546/ENSMUSG00000052516/ENSMUSG00000022240/ENSMUSG00000026872/ENSMUSG00000031729/…	44	0.676923	2.55606	positive regulation of axonogenesis (NES: 2.18)
GO:0030155	regulation of cell adhesion	333	0.213743	1.7675	0.000159843	0.00353445	0.00277933	2928	tags=47%, list=37%, signal=31%	ENSMUSG00000029580/ENSMUSG00000021270/ENSMUSG00000058297/ENSMUSG00000051391/ENSMUSG00000028161/ENSMUSG00000039470/ENSMUSG00000020612/ENSMUSG00000030342/ENSMUSG00000022548/ENSMUSG00000041607/ENSMUSG00000031885/ENSMUSG00000022812/ENSMUSG00000057948/ENSMUSG00000041959/ENSMUSG00000063065/ENSMUSG00000029304/ENSMUSG00000069601/ENSMUSG00000056201/ENSMUSG00000032011/ENSMUSG00000029838/ENSMUSG00000047139/…	155	0.465465	2.55606	regulation of cell adhesion (NES: 1.77)
GO:0071450	cellular response to oxygen radical	10	0.666203	2.2282	0.000174462	0.00382103	0.00300468	2239	tags=90%, list=28%, signal=65%	ENSMUSG00000006818/ENSMUSG00000022982/ENSMUSG00000028691/ENSMUSG00000005161/ENSMUSG00000031760/ENSMUSG00000020810/ENSMUSG00000028964/ENSMUSG00000026496/ENSMUSG00000021186	9	0.9	2.5222	cellular response to oxygen radical (NES: 2.23)
GO:0071451	cellular response to superoxide	10	0.666203	2.2282	0.000174462	0.00382103	0.00300468	2239	tags=90%, list=28%, signal=65%	ENSMUSG00000006818/ENSMUSG00000022982/ENSMUSG00000028691/ENSMUSG00000005161/ENSMUSG00000031760/ENSMUSG00000020810/ENSMUSG00000028964/ENSMUSG00000026496/ENSMUSG00000021186	9	0.9	2.5222	cellular response to superoxide (NES: 2.23)
GO:0044089	positive regulation of cellular component biogenesis	311	0.21869	1.79539	0.000175713	0.00383498	0.00301565	2821	tags=47%, list=35%, signal=31%	ENSMUSG00000052727/ENSMUSG00000021270/ENSMUSG00000002985/ENSMUSG00000014846/ENSMUSG00000024501/ENSMUSG00000022812/ENSMUSG00000028452/ENSMUSG00000041959/ENSMUSG00000056201/ENSMUSG00000032011/ENSMUSG00000047139/ENSMUSG00000026393/ENSMUSG00000055447/ENSMUSG00000028249/ENSMUSG00000024576/ENSMUSG00000018411/ENSMUSG00000020708/ENSMUSG00000059325/ENSMUSG00000026797/ENSMUSG00000023075/ENSMUSG00000035086/…	145	0.466238	2.52062	positive regulation of cellular component biogenesis (NES: 1.8)
GO:0032272	negative regulation of protein polymerization	54	0.365935	2.17158	0.000178217	0.00384924	0.00302687	3374	tags=70%, list=42%, signal=41%	ENSMUSG00000049775/ENSMUSG00000027500/ENSMUSG00000020315/ENSMUSG00000028745/ENSMUSG00000056201/ENSMUSG00000027805/ENSMUSG00000027479/ENSMUSG00000032186/ENSMUSG00000015222/ENSMUSG00000022099/ENSMUSG00000057738/ENSMUSG00000006304/ENSMUSG00000021771/ENSMUSG00000029840/ENSMUSG00000028832/ENSMUSG00000030000/ENSMUSG00000015733/ENSMUSG00000032366/ENSMUSG00000030357/ENSMUSG00000026879/ENSMUSG00000029106/…	38	0.703704	2.51901	negative regulation of protein polymerization (NES: 2.17)
GO:0140029	exocytic process	75	0.333464	2.13453	0.000177749	0.00384924	0.00302687	2623	tags=55%, list=33%, signal=37%	ENSMUSG00000068923/ENSMUSG00000022285/ENSMUSG00000031748/ENSMUSG00000020894/ENSMUSG00000027273/ENSMUSG00000057948/ENSMUSG00000033615/ENSMUSG00000031840/ENSMUSG00000024261/ENSMUSG00000027438/ENSMUSG00000026797/ENSMUSG00000025867/ENSMUSG00000026452/ENSMUSG00000046275/ENSMUSG00000030337/ENSMUSG00000024743/ENSMUSG00000001018/ENSMUSG00000029608/ENSMUSG00000024109/ENSMUSG00000054423/ENSMUSG00000035864/…	41	0.546667	2.51901	exocytic process (NES: 2.13)
GO:0006417	regulation of translation	242	0.23026	1.8224	0.000177981	0.00384924	0.00302687	2646	tags=45%, list=33%, signal=31%	ENSMUSG00000115783/ENSMUSG00000057322/ENSMUSG00000051391/ENSMUSG00000035530/ENSMUSG00000039607/ENSMUSG00000022283/ENSMUSG00000022812/ENSMUSG00000063065/ENSMUSG00000025586/ENSMUSG00000051695/ENSMUSG00000005610/ENSMUSG00000028546/ENSMUSG00000026667/ENSMUSG00000034994/ENSMUSG00000068823/ENSMUSG00000074129/ENSMUSG00000033499/ENSMUSG00000037331/ENSMUSG00000007892/ENSMUSG00000036112/ENSMUSG00000057666/…	109	0.450413	2.51901	regulation of translation (NES: 1.82)
GO:0030516	regulation of axon extension	66	0.344977	2.14703	0.00018893	0.00406656	0.00319775	858	tags=33%, list=11%, signal=30%	ENSMUSG00000052727/ENSMUSG00000002985/ENSMUSG00000022812/ENSMUSG00000020745/ENSMUSG00000020458/ENSMUSG00000005610/ENSMUSG00000029291/ENSMUSG00000018411/ENSMUSG00000026833/ENSMUSG00000040785/ENSMUSG00000031760/ENSMUSG00000067336/ENSMUSG00000026341/ENSMUSG00000000303/ENSMUSG00000031391/ENSMUSG00000013236/ENSMUSG00000020132/ENSMUSG00000015222/ENSMUSG00000027394/ENSMUSG00000026193/ENSMUSG00000031078/…	22	0.333333	2.49516	regulation of axon extension (NES: 2.15)
GO:0050982	detection of mechanical stimulus	26	0.483062	2.31642	0.000189783	0.00407087	0.00320115	2653	tags=73%, list=33%, signal=49%	ENSMUSG00000036062/ENSMUSG00000041482/ENSMUSG00000030302/ENSMUSG00000003352/ENSMUSG00000032086/ENSMUSG00000075316/ENSMUSG00000047976/ENSMUSG00000024597/ENSMUSG00000001552/ENSMUSG00000020704/ENSMUSG00000064329/ENSMUSG00000034533/ENSMUSG00000034115/ENSMUSG00000028072/ENSMUSG00000026249/ENSMUSG00000074968/ENSMUSG00000038276/ENSMUSG00000027274/ENSMUSG00000019843	19	0.730769	2.49469	detection of mechanical stimulus (NES: 2.32)
GO:0098869	cellular oxidant detoxification	31	0.450767	2.28333	0.000192137	0.00409324	0.00321874	2859	tags=71%, list=36%, signal=46%	ENSMUSG00000063856/ENSMUSG00000002985/ENSMUSG00000028367/ENSMUSG00000006818/ENSMUSG00000022982/ENSMUSG00000028691/ENSMUSG00000041571/ENSMUSG00000075700/ENSMUSG00000005161/ENSMUSG00000031760/ENSMUSG00000031584/ENSMUSG00000032802/ENSMUSG00000020810/ENSMUSG00000075701/ENSMUSG00000018339/ENSMUSG00000024953/ENSMUSG00000028964/ENSMUSG00000021186/ENSMUSG00000020250/ENSMUSG00000027187/ENSMUSG00000020803/…	22	0.709677	2.49231	cellular oxidant detoxification (NES: 2.28)
GO:0001906	cell killing	58	0.362753	2.20129	0.000192111	0.00409324	0.00321874	2287	tags=53%, list=29%, signal=38%	ENSMUSG00000023944/ENSMUSG00000015656/ENSMUSG00000006740/ENSMUSG00000057948/ENSMUSG00000028691/ENSMUSG00000032076/ENSMUSG00000057666/ENSMUSG00000059923/ENSMUSG00000022037/ENSMUSG00000031447/ENSMUSG00000032679/ENSMUSG00000021816/ENSMUSG00000019998/ENSMUSG00000025630/ENSMUSG00000030105/ENSMUSG00000058600/ENSMUSG00000026399/ENSMUSG00000061762/ENSMUSG00000041417/ENSMUSG00000025220/ENSMUSG00000040952/…	31	0.534483	2.49231	cell killing (NES: 2.2)
GO:2000145	regulation of cell motility	480	0.193363	1.65736	0.000193851	0.00411572	0.00323641	2963	tags=45%, list=37%, signal=30%	ENSMUSG00000049775/ENSMUSG00000015656/ENSMUSG00000028161/ENSMUSG00000036564/ENSMUSG00000002985/ENSMUSG00000018593/ENSMUSG00000030342/ENSMUSG00000024501/ENSMUSG00000038587/ENSMUSG00000054836/ENSMUSG00000022548/ENSMUSG00000079523/ENSMUSG00000022812/ENSMUSG00000063065/ENSMUSG00000030695/ENSMUSG00000020458/ENSMUSG00000025586/ENSMUSG00000006818/ENSMUSG00000056201/ENSMUSG00000032011/ENSMUSG00000029838/…	218	0.454167	2.48994	regulation of cell motility (NES: 1.66)
GO:0031647	regulation of protein stability	230	0.236734	1.86194	0.000196119	0.00414974	0.00326316	2485	tags=43%, list=31%, signal=31%	ENSMUSG00000023944/ENSMUSG00000021270/ENSMUSG00000015656/ENSMUSG00000022285/ENSMUSG00000051391/ENSMUSG00000026576/ENSMUSG00000063065/ENSMUSG00000020458/ENSMUSG00000056342/ENSMUSG00000059291/ENSMUSG00000024639/ENSMUSG00000032826/ENSMUSG00000026797/ENSMUSG00000071072/ENSMUSG00000028086/ENSMUSG00000031760/ENSMUSG00000032412/ENSMUSG00000061477/ENSMUSG00000020390/ENSMUSG00000027805/ENSMUSG00000057666/…	100	0.434783	2.48636	regulation of protein stability (NES: 1.86)
GO:0051952	regulation of amine transport	51	0.37648	2.20267	0.000200682	0.00423196	0.00332782	1414	tags=43%, list=18%, signal=36%	ENSMUSG00000022048/ENSMUSG00000068923/ENSMUSG00000023064/ENSMUSG00000020458/ENSMUSG00000038530/ENSMUSG00000031840/ENSMUSG00000024261/ENSMUSG00000090223/ENSMUSG00000026797/ENSMUSG00000030654/ENSMUSG00000034593/ENSMUSG00000024858/ENSMUSG00000048142/ENSMUSG00000024743/ENSMUSG00000035864/ENSMUSG00000022935/ENSMUSG00000028756/ENSMUSG00000024597/ENSMUSG00000025809/ENSMUSG00000040724/ENSMUSG00000022462/…	22	0.431373	2.47784	regulation of amine transport (NES: 2.2)
GO:0048675	axon extension	80	0.326564	2.1184	0.000204726	0.00430269	0.00338344	858	tags=32%, list=11%, signal=29%	ENSMUSG00000052727/ENSMUSG00000002985/ENSMUSG00000022812/ENSMUSG00000020745/ENSMUSG00000020458/ENSMUSG00000005610/ENSMUSG00000029291/ENSMUSG00000018411/ENSMUSG00000026833/ENSMUSG00000040785/ENSMUSG00000031760/ENSMUSG00000067336/ENSMUSG00000026341/ENSMUSG00000000303/ENSMUSG00000031391/ENSMUSG00000013236/ENSMUSG00000031010/ENSMUSG00000020132/ENSMUSG00000015222/ENSMUSG00000027394/ENSMUSG00000026193/…	26	0.325	2.47064	axon extension (NES: 2.12)
GO:0061000	negative regulation of dendritic spine development	11	0.661286	2.29938	0.000219097	0.00458586	0.00360611	1685	tags=82%, list=21%, signal=65%	ENSMUSG00000002985/ENSMUSG00000013236/ENSMUSG00000040265/ENSMUSG00000013663/ENSMUSG00000022377/ENSMUSG00000000120/ENSMUSG00000031302/ENSMUSG00000025326/ENSMUSG00000019777	9	0.818182	2.44296	negative regulation of dendritic spine development (NES: 2.3)
GO:0010038	response to metal ion	187	0.243619	1.85037	0.000219669	0.00458586	0.00360611	4562	tags=74%, list=57%, signal=32%	ENSMUSG00000021057/ENSMUSG00000015656/ENSMUSG00000001175/ENSMUSG00000028161/ENSMUSG00000036438/ENSMUSG00000038615/ENSMUSG00000064351/ENSMUSG00000019370/ENSMUSG00000022812/ENSMUSG00000006818/ENSMUSG00000069601/ENSMUSG00000064370/ENSMUSG00000022982/ENSMUSG00000072235/ENSMUSG00000026393/ENSMUSG00000022452/ENSMUSG00000018411/ENSMUSG00000035086/ENSMUSG00000028228/ENSMUSG00000031760/ENSMUSG00000021190/…	138	0.737968	2.44296	response to metal ion (NES: 1.85)
GO:0031503	protein-containing complex localization	88	0.306104	2.03024	0.000222755	0.00463478	0.00364458	2963	tags=58%, list=37%, signal=37%	ENSMUSG00000021057/ENSMUSG00000039470/ENSMUSG00000020894/ENSMUSG00000024044/ENSMUSG00000022812/ENSMUSG00000026932/ENSMUSG00000033615/ENSMUSG00000026833/ENSMUSG00000039953/ENSMUSG00000061603/ENSMUSG00000027624/ENSMUSG00000004771/ENSMUSG00000042873/ENSMUSG00000001018/ENSMUSG00000066392/ENSMUSG00000026696/ENSMUSG00000004936/ENSMUSG00000046709/ENSMUSG00000029126/ENSMUSG00000029430/ENSMUSG00000079477/…	51	0.579545	2.43835	protein-containing complex localization (NES: 2.03)
GO:0019674	NAD+ metabolic process	18	0.536664	2.24427	0.000238092	0.00493745	0.00388258	1638	tags=67%, list=20%, signal=53%	ENSMUSG00000020321/ENSMUSG00000028452/ENSMUSG00000028992/ENSMUSG00000030246/ENSMUSG00000045973/ENSMUSG00000042751/ENSMUSG00000025190/ENSMUSG00000027010/ENSMUSG00000015937/ENSMUSG00000019082/ENSMUSG00000031672/ENSMUSG00000019179	12	0.666667	2.41088	NAD+ metabolic process (NES: 2.24)
GO:0097553	calcium ion transmembrane import into cytosol	68	0.338244	2.11894	0.000240457	0.00496867	0.00390713	1437	tags=38%, list=18%, signal=32%	ENSMUSG00000021057/ENSMUSG00000001175/ENSMUSG00000028161/ENSMUSG00000036438/ENSMUSG00000030669/ENSMUSG00000019370/ENSMUSG00000041028/ENSMUSG00000032011/ENSMUSG00000032826/ENSMUSG00000032020/ENSMUSG00000032966/ENSMUSG00000037996/ENSMUSG00000024122/ENSMUSG00000045038/ENSMUSG00000079037/ENSMUSG00000061603/ENSMUSG00000021816/ENSMUSG00000053819/ENSMUSG00000003352/ENSMUSG00000033953/ENSMUSG00000020635/…	26	0.382353	2.40814	calcium ion transmembrane import into cytosol (NES: 2.12)
GO:0001508	action potential	90	0.308648	2.0627	0.00024119	0.00496867	0.00390713	2865	tags=57%, list=36%, signal=37%	ENSMUSG00000001175/ENSMUSG00000018965/ENSMUSG00000018217/ENSMUSG00000036438/ENSMUSG00000019370/ENSMUSG00000069601/ENSMUSG00000022982/ENSMUSG00000024639/ENSMUSG00000032826/ENSMUSG00000007097/ENSMUSG00000061603/ENSMUSG00000053819/ENSMUSG00000046480/ENSMUSG00000039419/ENSMUSG00000031137/ENSMUSG00000003352/ENSMUSG00000023033/ENSMUSG00000020635/ENSMUSG00000038077/ENSMUSG00000021730/ENSMUSG00000061762/…	51	0.566667	2.40814	action potential (NES: 2.06)
GO:0045727	positive regulation of translation	106	0.28655	1.98856	0.000247758	0.00508719	0.00400033	3739	tags=66%, list=47%, signal=36%	ENSMUSG00000051391/ENSMUSG00000039607/ENSMUSG00000022283/ENSMUSG00000022812/ENSMUSG00000063065/ENSMUSG00000025586/ENSMUSG00000051695/ENSMUSG00000005610/ENSMUSG00000026667/ENSMUSG00000034994/ENSMUSG00000068823/ENSMUSG00000033499/ENSMUSG00000037331/ENSMUSG00000050192/ENSMUSG00000061603/ENSMUSG00000050697/ENSMUSG00000039630/ENSMUSG00000063358/ENSMUSG00000022400/ENSMUSG00000028639/ENSMUSG00000058558/…	70	0.660377	2.3979	positive regulation of translation (NES: 1.99)
GO:0030042	actin filament depolymerization	36	0.412852	2.16443	0.000249751	0.00510179	0.00401181	3283	tags=75%, list=41%, signal=44%	ENSMUSG00000020315/ENSMUSG00000028745/ENSMUSG00000056201/ENSMUSG00000032186/ENSMUSG00000062929/ENSMUSG00000022099/ENSMUSG00000033444/ENSMUSG00000057738/ENSMUSG00000015932/ENSMUSG00000006304/ENSMUSG00000029840/ENSMUSG00000030000/ENSMUSG00000015733/ENSMUSG00000005103/ENSMUSG00000032366/ENSMUSG00000026879/ENSMUSG00000029106/ENSMUSG00000027665/ENSMUSG00000025432/ENSMUSG00000070372/ENSMUSG00000038976/…	27	0.75	2.39666	actin filament depolymerization (NES: 2.16)
GO:0055074	calcium ion homeostasis	144	0.262796	1.91653	0.000250104	0.00510179	0.00401181	2578	tags=47%, list=32%, signal=32%	ENSMUSG00000001175/ENSMUSG00000033208/ENSMUSG00000026576/ENSMUSG00000036438/ENSMUSG00000020849/ENSMUSG00000030669/ENSMUSG00000002985/ENSMUSG00000019370/ENSMUSG00000041028/ENSMUSG00000029304/ENSMUSG00000032011/ENSMUSG00000022452/ENSMUSG00000032826/ENSMUSG00000032020/ENSMUSG00000032966/ENSMUSG00000019943/ENSMUSG00000028149/ENSMUSG00000037996/ENSMUSG00000032336/ENSMUSG00000024122/ENSMUSG00000045038/…	67	0.465278	2.39666	calcium ion homeostasis (NES: 1.92)
GO:0051385	response to mineralocorticoid	18	0.535169	2.23801	0.000252016	0.00512405	0.00402931	1360	tags=56%, list=17%, signal=46%	ENSMUSG00000022055/ENSMUSG00000001175/ENSMUSG00000036438/ENSMUSG00000019370/ENSMUSG00000027030/ENSMUSG00000063316/ENSMUSG00000000326/ENSMUSG00000048756/ENSMUSG00000029430/ENSMUSG00000059146	10	0.555556	2.39477	response to mineralocorticoid (NES: 2.24)
GO:1902430	negative regulation of amyloid-beta formation	16	0.568299	2.28179	0.000257384	0.00521621	0.00410179	2194	tags=75%, list=27%, signal=55%	ENSMUSG00000002985/ENSMUSG00000024758/ENSMUSG00000020458/ENSMUSG00000021087/ENSMUSG00000049313/ENSMUSG00000026833/ENSMUSG00000022037/ENSMUSG00000079037/ENSMUSG00000030401/ENSMUSG00000024381/ENSMUSG00000055254/ENSMUSG00000035722	12	0.75	2.38703	negative regulation of amyloid-beta formation (NES: 2.28)
GO:0045822	negative regulation of heart contraction	11	0.656687	2.28339	0.000258382	0.00521949	0.00410437	1769	tags=82%, list=22%, signal=64%	ENSMUSG00000033161/ENSMUSG00000007097/ENSMUSG00000024858/ENSMUSG00000020635/ENSMUSG00000061762/ENSMUSG00000041417/ENSMUSG00000029467/ENSMUSG00000003161/ENSMUSG00000024381	9	0.818182	2.38675	negative regulation of heart contraction (NES: 2.28)
GO:0070374	positive regulation of ERK1 and ERK2 cascade	74	0.32681	2.08099	0.000263713	0.00530999	0.00417553	2633	tags=55%, list=33%, signal=38%	ENSMUSG00000036564/ENSMUSG00000002985/ENSMUSG00000038587/ENSMUSG00000063065/ENSMUSG00000028086/ENSMUSG00000036585/ENSMUSG00000031760/ENSMUSG00000032336/ENSMUSG00000066551/ENSMUSG00000062991/ENSMUSG00000031451/ENSMUSG00000013663/ENSMUSG00000024858/ENSMUSG00000053819/ENSMUSG00000022892/ENSMUSG00000050965/ENSMUSG00000032562/ENSMUSG00000021360/ENSMUSG00000025856/ENSMUSG00000004936/ENSMUSG00000005087/…	41	0.554054	2.37929	positive regulation of ERK1 and ERK2 cascade (NES: 2.08)
GO:0010765	positive regulation of sodium ion transport	30	0.446133	2.24827	0.000276378	0.00554711	0.00436199	2284	tags=63%, list=29%, signal=45%	ENSMUSG00000027523/ENSMUSG00000026576/ENSMUSG00000069601/ENSMUSG00000059412/ENSMUSG00000027030/ENSMUSG00000032412/ENSMUSG00000055022/ENSMUSG00000014077/ENSMUSG00000046480/ENSMUSG00000031137/ENSMUSG00000048076/ENSMUSG00000024589/ENSMUSG00000036578/ENSMUSG00000070304/ENSMUSG00000019699/ENSMUSG00000019194/ENSMUSG00000027893/ENSMUSG00000022523/ENSMUSG00000057092	19	0.633333	2.36032	positive regulation of sodium ion transport (NES: 2.25)
GO:0006874	intracellular calcium ion homeostasis	137	0.264767	1.9242	0.000286815	0.00573814	0.00451221	2578	tags=47%, list=32%, signal=32%	ENSMUSG00000001175/ENSMUSG00000033208/ENSMUSG00000026576/ENSMUSG00000036438/ENSMUSG00000020849/ENSMUSG00000030669/ENSMUSG00000002985/ENSMUSG00000019370/ENSMUSG00000041028/ENSMUSG00000029304/ENSMUSG00000032011/ENSMUSG00000022452/ENSMUSG00000032826/ENSMUSG00000032020/ENSMUSG00000032966/ENSMUSG00000019943/ENSMUSG00000028149/ENSMUSG00000037996/ENSMUSG00000032336/ENSMUSG00000024122/ENSMUSG00000045038/…	64	0.467153	2.34561	intracellular calcium ion homeostasis (NES: 1.92)
GO:0001778	plasma membrane repair	22	0.507738	2.29488	0.000291567	0.00581457	0.00457231	1713	tags=64%, list=21%, signal=50%	ENSMUSG00000068923/ENSMUSG00000041959/ENSMUSG00000032231/ENSMUSG00000031840/ENSMUSG00000069833/ENSMUSG00000053119/ENSMUSG00000024743/ENSMUSG00000030105/ENSMUSG00000038467/ENSMUSG00000031913/ENSMUSG00000028419/ENSMUSG00000020900/ENSMUSG00000000743/ENSMUSG00000009907	14	0.636364	2.33986	plasma membrane repair (NES: 2.29)
GO:0043266	regulation of potassium ion transport	53	0.369504	2.18978	0.000293275	0.00582434	0.00457999	1966	tags=49%, list=25%, signal=37%	ENSMUSG00000021057/ENSMUSG00000020894/ENSMUSG00000026576/ENSMUSG00000020849/ENSMUSG00000006740/ENSMUSG00000069601/ENSMUSG00000038530/ENSMUSG00000024639/ENSMUSG00000028931/ENSMUSG00000032826/ENSMUSG00000027030/ENSMUSG00000032412/ENSMUSG00000036707/ENSMUSG00000032216/ENSMUSG00000079037/ENSMUSG00000061603/ENSMUSG00000045962/ENSMUSG00000005362/ENSMUSG00000024589/ENSMUSG00000036815/ENSMUSG00000079056/…	26	0.490566	2.33914	regulation of potassium ion transport (NES: 2.19)
GO:0001816	cytokine production	271	0.220453	1.77508	0.000293923	0.00582434	0.00457999	3182	tags=51%, list=40%, signal=32%	ENSMUSG00000021270/ENSMUSG00000068923/ENSMUSG00000033208/ENSMUSG00000030669/ENSMUSG00000020315/ENSMUSG00000038587/ENSMUSG00000022548/ENSMUSG00000041607/ENSMUSG00000022812/ENSMUSG00000020458/ENSMUSG00000022982/ENSMUSG00000047139/ENSMUSG00000026393/ENSMUSG00000055447/ENSMUSG00000049313/ENSMUSG00000019943/ENSMUSG00000032076/ENSMUSG00000032336/ENSMUSG00000066551/ENSMUSG00000057666/ENSMUSG00000022037/…	139	0.512915	2.33914	cytokine production (NES: 1.78)
GO:0010591	regulation of lamellipodium assembly	26	0.473592	2.27101	0.000313045	0.00618363	0.00486252	1095	tags=50%, list=14%, signal=43%	ENSMUSG00000021270/ENSMUSG00000028745/ENSMUSG00000056201/ENSMUSG00000023075/ENSMUSG00000020152/ENSMUSG00000006699/ENSMUSG00000026341/ENSMUSG00000022099/ENSMUSG00000001847/ENSMUSG00000006304/ENSMUSG00000029673/ENSMUSG00000027002/ENSMUSG00000041417	13	0.5	2.31314	regulation of lamellipodium assembly (NES: 2.27)
GO:1905477	positive regulation of protein localization to membrane	56	0.366745	2.19697	0.000314334	0.00618951	0.00486715	2930	tags=64%, list=37%, signal=41%	ENSMUSG00000021057/ENSMUSG00000039470/ENSMUSG00000020315/ENSMUSG00000006740/ENSMUSG00000029838/ENSMUSG00000026341/ENSMUSG00000024122/ENSMUSG00000079037/ENSMUSG00000034593/ENSMUSG00000015994/ENSMUSG00000004771/ENSMUSG00000001847/ENSMUSG00000015837/ENSMUSG00000033392/ENSMUSG00000025809/ENSMUSG00000035152/ENSMUSG00000017776/ENSMUSG00000036815/ENSMUSG00000038949/ENSMUSG00000027665/ENSMUSG00000020886/…	36	0.642857	2.31273	positive regulation of protein localization to membrane (NES: 2.2)
GO:0060284	regulation of cell development	429	0.19491	1.6493	0.000316707	0.00621663	0.00488847	2809	tags=43%, list=35%, signal=30%	ENSMUSG00000021057/ENSMUSG00000052727/ENSMUSG00000029580/ENSMUSG00000022055/ENSMUSG00000039883/ENSMUSG00000021270/ENSMUSG00000018965/ENSMUSG00000027523/ENSMUSG00000028161/ENSMUSG00000030669/ENSMUSG00000002985/ENSMUSG00000041607/ENSMUSG00000031885/ENSMUSG00000022812/ENSMUSG00000020745/ENSMUSG00000041959/ENSMUSG00000020458/ENSMUSG00000056201/ENSMUSG00000032011/ENSMUSG00000029838/ENSMUSG00000047139/…	185	0.431235	2.31083	regulation of cell development (NES: 1.65)
GO:0050432	catecholamine secretion	33	0.427945	2.18962	0.000318064	0.00622369	0.00489402	1657	tags=52%, list=21%, signal=41%	ENSMUSG00000068923/ENSMUSG00000023064/ENSMUSG00000020458/ENSMUSG00000031840/ENSMUSG00000024261/ENSMUSG00000090223/ENSMUSG00000034593/ENSMUSG00000024858/ENSMUSG00000024743/ENSMUSG00000021910/ENSMUSG00000000326/ENSMUSG00000054423/ENSMUSG00000035864/ENSMUSG00000028756/ENSMUSG00000040724/ENSMUSG00000024462/ENSMUSG00000050556	17	0.515152	2.31033	catecholamine secretion (NES: 2.19)
GO:0071605	monocyte chemotactic protein-1 production	6	0.764191	2.06891	0.000322985	0.0062806	0.00493878	1892	tags=100%, list=24%, signal=76%	ENSMUSG00000022548/ENSMUSG00000047139/ENSMUSG00000066551/ENSMUSG00000042682/ENSMUSG00000060803/ENSMUSG00000037104	6	1	2.30638	monocyte chemotactic protein-1 production (NES: 2.07)
GO:0071637	regulation of monocyte chemotactic protein-1 production	6	0.764191	2.06891	0.000322985	0.0062806	0.00493878	1892	tags=100%, list=24%, signal=76%	ENSMUSG00000022548/ENSMUSG00000047139/ENSMUSG00000066551/ENSMUSG00000042682/ENSMUSG00000060803/ENSMUSG00000037104	6	1	2.30638	regulation of monocyte chemotactic protein-1 production (NES: 2.07)
GO:0060291	long-term synaptic potentiation	59	0.353241	2.16557	0.000336035	0.00651407	0.00512236	839	tags=34%, list=10%, signal=31%	ENSMUSG00000021057/ENSMUSG00000039470/ENSMUSG00000033208/ENSMUSG00000020894/ENSMUSG00000027273/ENSMUSG00000002985/ENSMUSG00000022812/ENSMUSG00000029838/ENSMUSG00000031840/ENSMUSG00000026385/ENSMUSG00000037996/ENSMUSG00000032336/ENSMUSG00000021190/ENSMUSG00000079037/ENSMUSG00000013663/ENSMUSG00000063358/ENSMUSG00000025855/ENSMUSG00000022892/ENSMUSG00000015837/ENSMUSG00000037058	20	0.338983	2.29053	long-term synaptic potentiation (NES: 2.17)
GO:0001817	regulation of cytokine production	269	0.222564	1.79101	0.000362276	0.00700101	0.00550527	3079	tags=50%, list=38%, signal=32%	ENSMUSG00000021270/ENSMUSG00000068923/ENSMUSG00000033208/ENSMUSG00000030669/ENSMUSG00000020315/ENSMUSG00000038587/ENSMUSG00000022548/ENSMUSG00000041607/ENSMUSG00000022812/ENSMUSG00000020458/ENSMUSG00000022982/ENSMUSG00000047139/ENSMUSG00000026393/ENSMUSG00000055447/ENSMUSG00000049313/ENSMUSG00000019943/ENSMUSG00000032076/ENSMUSG00000032336/ENSMUSG00000066551/ENSMUSG00000057666/ENSMUSG00000022037/…	135	0.501859	2.25922	regulation of cytokine production (NES: 1.79)
GO:0007019	microtubule depolymerization	34	0.42952	2.21553	0.000366869	0.0070679	0.00555787	1585	tags=50%, list=20%, signal=40%	ENSMUSG00000052727/ENSMUSG00000022629/ENSMUSG00000027500/ENSMUSG00000027254/ENSMUSG00000027581/ENSMUSG00000015222/ENSMUSG00000033444/ENSMUSG00000031137/ENSMUSG00000033392/ENSMUSG00000007815/ENSMUSG00000005871/ENSMUSG00000008035/ENSMUSG00000028832/ENSMUSG00000090100/ENSMUSG00000064302/ENSMUSG00000041570/ENSMUSG00000017291	17	0.5	2.25509	microtubule depolymerization (NES: 2.22)
GO:0071248	cellular response to metal ion	96	0.302891	2.0521	0.000370796	0.00708934	0.00557473	1695	tags=41%, list=21%, signal=32%	ENSMUSG00000021057/ENSMUSG00000015656/ENSMUSG00000038615/ENSMUSG00000069601/ENSMUSG00000022982/ENSMUSG00000072235/ENSMUSG00000026393/ENSMUSG00000022452/ENSMUSG00000035086/ENSMUSG00000028228/ENSMUSG00000031760/ENSMUSG00000021190/ENSMUSG00000027030/ENSMUSG00000000303/ENSMUSG00000027602/ENSMUSG00000079037/ENSMUSG00000050697/ENSMUSG00000026193/ENSMUSG00000045962/ENSMUSG00000071076/ENSMUSG00000031762/…	39	0.40625	2.25378	cellular response to metal ion (NES: 2.05)
GO:0006886	intracellular protein transport	445	0.193125	1.6429	0.00037139	0.00708934	0.00557473	4005	tags=59%, list=50%, signal=31%	ENSMUSG00000021057/ENSMUSG00000023944/ENSMUSG00000021270/ENSMUSG00000015656/ENSMUSG00000018965/ENSMUSG00000028161/ENSMUSG00000039470/ENSMUSG00000020894/ENSMUSG00000020849/ENSMUSG00000028367/ENSMUSG00000006740/ENSMUSG00000021288/ENSMUSG00000047126/ENSMUSG00000022548/ENSMUSG00000031691/ENSMUSG00000022812/ENSMUSG00000028452/ENSMUSG00000027254/ENSMUSG00000018326/ENSMUSG00000026764/ENSMUSG00000032328/…	264	0.593258	2.25378	intracellular protein transport (NES: 1.64)
GO:0051241	negative regulation of multicellular organismal process	481	0.190188	1.6305	0.00037139	0.00708934	0.00557473	1868	tags=32%, list=23%, signal=26%	ENSMUSG00000039883/ENSMUSG00000068923/ENSMUSG00000018965/ENSMUSG00000051391/ENSMUSG00000028161/ENSMUSG00000030669/ENSMUSG00000002985/ENSMUSG00000020612/ENSMUSG00000018593/ENSMUSG00000030342/ENSMUSG00000022463/ENSMUSG00000022548/ENSMUSG00000041607/ENSMUSG00000031885/ENSMUSG00000022812/ENSMUSG00000063065/ENSMUSG00000020458/ENSMUSG00000038530/ENSMUSG00000032011/ENSMUSG00000022982/ENSMUSG00000029838/…	152	0.316008	2.25378	negative regulation of multicellular organismal process (NES: 1.63)
GO:0021696	cerebellar cortex morphogenesis	26	0.469932	2.25345	0.000376179	0.00715886	0.0056294	3227	tags=81%, list=40%, signal=48%	ENSMUSG00000072235/ENSMUSG00000004207/ENSMUSG00000056596/ENSMUSG00000030302/ENSMUSG00000031010/ENSMUSG00000060240/ENSMUSG00000039419/ENSMUSG00000000326/ENSMUSG00000004936/ENSMUSG00000021557/ENSMUSG00000028969/ENSMUSG00000037855/ENSMUSG00000034656/ENSMUSG00000026249/ENSMUSG00000043733/ENSMUSG00000024259/ENSMUSG00000038664/ENSMUSG00000042605/ENSMUSG00000023011/ENSMUSG00000025223/ENSMUSG00000067889	21	0.807692	2.24954	cerebellar cortex morphogenesis (NES: 2.25)
GO:0070841	inclusion body assembly	22	0.501626	2.26726	0.000384212	0.00728952	0.00573214	1334	tags=55%, list=17%, signal=46%	ENSMUSG00000021270/ENSMUSG00000018217/ENSMUSG00000002985/ENSMUSG00000028452/ENSMUSG00000049313/ENSMUSG00000020708/ENSMUSG00000004207/ENSMUSG00000022037/ENSMUSG00000015222/ENSMUSG00000018548/ENSMUSG00000029131/ENSMUSG00000021832	12	0.545455	2.24168	inclusion body assembly (NES: 2.27)
GO:2000765	regulation of cytoplasmic translation	26	0.468767	2.24787	0.000386701	0.00730623	0.00574529	2625	tags=73%, list=33%, signal=49%	ENSMUSG00000022283/ENSMUSG00000025586/ENSMUSG00000034994/ENSMUSG00000068823/ENSMUSG00000074129/ENSMUSG00000039630/ENSMUSG00000028639/ENSMUSG00000039782/ENSMUSG00000042751/ENSMUSG00000030057/ENSMUSG00000025451/ENSMUSG00000032294/ENSMUSG00000020300/ENSMUSG00000031246/ENSMUSG00000027770/ENSMUSG00000024423/ENSMUSG00000040025/ENSMUSG00000000838/ENSMUSG00000039652	19	0.730769	2.24069	regulation of cytoplasmic translation (NES: 2.25)
GO:0097237	cellular response to toxic substance	54	0.355243	2.10813	0.000387434	0.00730623	0.00574529	2307	tags=52%, list=29%, signal=37%	ENSMUSG00000063856/ENSMUSG00000002985/ENSMUSG00000028367/ENSMUSG00000024026/ENSMUSG00000063065/ENSMUSG00000006818/ENSMUSG00000022982/ENSMUSG00000028691/ENSMUSG00000041571/ENSMUSG00000075700/ENSMUSG00000005161/ENSMUSG00000031760/ENSMUSG00000031584/ENSMUSG00000028692/ENSMUSG00000063358/ENSMUSG00000032802/ENSMUSG00000021996/ENSMUSG00000028756/ENSMUSG00000020810/ENSMUSG00000029455/ENSMUSG00000075701/…	28	0.518519	2.24069	cellular response to toxic substance (NES: 2.11)
GO:1902176	negative regulation of oxidative stress-induced intrinsic apoptotic signaling pathway	19	0.529331	2.26071	0.000394583	0.00740776	0.00582512	2653	tags=79%, list=33%, signal=53%	ENSMUSG00000063856/ENSMUSG00000006818/ENSMUSG00000037852/ENSMUSG00000004951/ENSMUSG00000071866/ENSMUSG00000029657/ENSMUSG00000028756/ENSMUSG00000042406/ENSMUSG00000020372/ENSMUSG00000028964/ENSMUSG00000021109/ENSMUSG00000014776/ENSMUSG00000001729/ENSMUSG00000006932/ENSMUSG00000019843	15	0.789474	2.23469	negative regulation of oxidative stress-induced intrinsic apoptotic signaling pathway (NES: 2.26)
GO:1903170	negative regulation of calcium ion transmembrane transport	30	0.440222	2.21848	0.000395191	0.00740776	0.00582512	2860	tags=70%, list=36%, signal=45%	ENSMUSG00000001175/ENSMUSG00000028161/ENSMUSG00000036438/ENSMUSG00000020849/ENSMUSG00000030669/ENSMUSG00000019370/ENSMUSG00000020402/ENSMUSG00000007097/ENSMUSG00000045038/ENSMUSG00000021816/ENSMUSG00000033953/ENSMUSG00000020635/ENSMUSG00000023010/ENSMUSG00000044308/ENSMUSG00000042272/ENSMUSG00000024381/ENSMUSG00000005371/ENSMUSG00000001729/ENSMUSG00000000838/ENSMUSG00000035640/ENSMUSG00000005312	21	0.7	2.23469	negative regulation of calcium ion transmembrane transport (NES: 2.22)
GO:0031109	microtubule polymerization or depolymerization	94	0.296923	2.00042	0.000400418	0.00748326	0.00588449	1585	tags=37%, list=20%, signal=30%	ENSMUSG00000052727/ENSMUSG00000022629/ENSMUSG00000027500/ENSMUSG00000047766/ENSMUSG00000032479/ENSMUSG00000014846/ENSMUSG00000026131/ENSMUSG00000028745/ENSMUSG00000027254/ENSMUSG00000072235/ENSMUSG00000027581/ENSMUSG00000018411/ENSMUSG00000027479/ENSMUSG00000015222/ENSMUSG00000001847/ENSMUSG00000031865/ENSMUSG00000024277/ENSMUSG00000033444/ENSMUSG00000032060/ENSMUSG00000031137/ENSMUSG00000033392/…	35	0.37234	2.23029	microtubule polymerization or depolymerization (NES: 2)
GO:0071322	cellular response to carbohydrate stimulus	98	0.29354	1.9958	0.000405101	0.00754818	0.00593554	2897	tags=56%, list=36%, signal=36%	ENSMUSG00000028161/ENSMUSG00000063856/ENSMUSG00000006740/ENSMUSG00000075700/ENSMUSG00000025959/ENSMUSG00000037852/ENSMUSG00000001506/ENSMUSG00000045038/ENSMUSG00000009013/ENSMUSG00000005469/ENSMUSG00000031451/ENSMUSG00000050697/ENSMUSG00000024858/ENSMUSG00000021816/ENSMUSG00000031065/ENSMUSG00000001847/ENSMUSG00000050965/ENSMUSG00000020635/ENSMUSG00000026568/ENSMUSG00000048756/ENSMUSG00000022186/…	55	0.561224	2.22654	cellular response to carbohydrate stimulus (NES: 2)
GO:0008203	cholesterol metabolic process	69	0.33368	2.09987	0.000420074	0.00780388	0.00613661	3665	tags=71%, list=46%, signal=39%	ENSMUSG00000018217/ENSMUSG00000038615/ENSMUSG00000002985/ENSMUSG00000022463/ENSMUSG00000031996/ENSMUSG00000036585/ENSMUSG00000005469/ENSMUSG00000093930/ENSMUSG00000050697/ENSMUSG00000063358/ENSMUSG00000031604/ENSMUSG00000022892/ENSMUSG00000021273/ENSMUSG00000032193/ENSMUSG00000026003/ENSMUSG00000062078/ENSMUSG00000024799/ENSMUSG00000023832/ENSMUSG00000034926/ENSMUSG00000034088/ENSMUSG00000058258/…	49	0.710145	2.21207	cholesterol metabolic process (NES: 2.1)
GO:0006099	tricarboxylic acid cycle	26	0.465473	2.23207	0.00042879	0.00792258	0.00622995	2596	tags=73%, list=32%, signal=50%	ENSMUSG00000020321/ENSMUSG00000020456/ENSMUSG00000022477/ENSMUSG00000020664/ENSMUSG00000021577/ENSMUSG00000031299/ENSMUSG00000021748/ENSMUSG00000009863/ENSMUSG00000005683/ENSMUSG00000019179/ENSMUSG00000058076/ENSMUSG00000025950/ENSMUSG00000000168/ENSMUSG00000022110/ENSMUSG00000032279/ENSMUSG00000027406/ENSMUSG00000000171/ENSMUSG00000026526/ENSMUSG00000004789	19	0.730769	2.20552	tricarboxylic acid cycle (NES: 2.23)
GO:0021766	hippocampus development	53	0.362917	2.15074	0.000429002	0.00792258	0.00622995	1685	tags=45%, list=21%, signal=36%	ENSMUSG00000022055/ENSMUSG00000020849/ENSMUSG00000022812/ENSMUSG00000020745/ENSMUSG00000056201/ENSMUSG00000072235/ENSMUSG00000020456/ENSMUSG00000013236/ENSMUSG00000090071/ENSMUSG00000031010/ENSMUSG00000032118/ENSMUSG00000013663/ENSMUSG00000044894/ENSMUSG00000031137/ENSMUSG00000063659/ENSMUSG00000018395/ENSMUSG00000029430/ENSMUSG00000047976/ENSMUSG00000021379/ENSMUSG00000017776/ENSMUSG00000027680/…	24	0.45283	2.20552	hippocampus development (NES: 2.15)
GO:0048024	regulation of mRNA splicing, via spliceosome	83	0.306889	2.0045	0.000440597	0.00811271	0.00637946	2910	tags=58%, list=36%, signal=37%	ENSMUSG00000015656/ENSMUSG00000035530/ENSMUSG00000021963/ENSMUSG00000022139/ENSMUSG00000025576/ENSMUSG00000027763/ENSMUSG00000033565/ENSMUSG00000035011/ENSMUSG00000020719/ENSMUSG00000055065/ENSMUSG00000021546/ENSMUSG00000039630/ENSMUSG00000015165/ENSMUSG00000022961/ENSMUSG00000071172/ENSMUSG00000062078/ENSMUSG00000032580/ENSMUSG00000057113/ENSMUSG00000038374/ENSMUSG00000010608/ENSMUSG00000026234/…	48	0.578313	2.19522	regulation of mRNA splicing, via spliceosome (NES: 2)
GO:0048662	negative regulation of smooth muscle cell proliferation	33	0.422113	2.15978	0.000442185	0.00811799	0.00638361	1989	tags=58%, list=25%, signal=43%	ENSMUSG00000036564/ENSMUSG00000002985/ENSMUSG00000022548/ENSMUSG00000006818/ENSMUSG00000067336/ENSMUSG00000013663/ENSMUSG00000004558/ENSMUSG00000007815/ENSMUSG00000000326/ENSMUSG00000041417/ENSMUSG00000032366/ENSMUSG00000003031/ENSMUSG00000028988/ENSMUSG00000026185/ENSMUSG00000060803/ENSMUSG00000029020/ENSMUSG00000052920/ENSMUSG00000021390/ENSMUSG00000028964	19	0.575758	2.19493	negative regulation of smooth muscle cell proliferation (NES: 2.16)
GO:1900271	regulation of long-term synaptic potentiation	32	0.431141	2.20237	0.000444334	0.00813352	0.00639583	1540	tags=50%, list=19%, signal=41%	ENSMUSG00000021057/ENSMUSG00000039470/ENSMUSG00000002985/ENSMUSG00000022812/ENSMUSG00000029838/ENSMUSG00000031840/ENSMUSG00000032336/ENSMUSG00000021190/ENSMUSG00000079037/ENSMUSG00000025855/ENSMUSG00000022892/ENSMUSG00000015837/ENSMUSG00000037058/ENSMUSG00000029126/ENSMUSG00000027680/ENSMUSG00000031302	16	0.5	2.1941	regulation of long-term synaptic potentiation (NES: 2.2)
GO:1902743	regulation of lamellipodium organization	29	0.454837	2.26497	0.000450485	0.00817979	0.00643221	1099	tags=48%, list=14%, signal=42%	ENSMUSG00000021270/ENSMUSG00000028745/ENSMUSG00000056201/ENSMUSG00000023075/ENSMUSG00000020152/ENSMUSG00000006699/ENSMUSG00000026341/ENSMUSG00000022099/ENSMUSG00000001847/ENSMUSG00000006304/ENSMUSG00000029673/ENSMUSG00000027002/ENSMUSG00000041417/ENSMUSG00000005087	14	0.482759	2.19164	regulation of lamellipodium organization (NES: 2.26)
GO:0031111	negative regulation of microtubule polymerization or depolymerization	36	0.402201	2.10859	0.000450485	0.00817979	0.00643221	1909	tags=53%, list=24%, signal=40%	ENSMUSG00000052727/ENSMUSG00000027500/ENSMUSG00000028745/ENSMUSG00000027254/ENSMUSG00000027479/ENSMUSG00000015222/ENSMUSG00000033444/ENSMUSG00000031137/ENSMUSG00000033392/ENSMUSG00000005871/ENSMUSG00000008035/ENSMUSG00000028832/ENSMUSG00000090100/ENSMUSG00000030357/ENSMUSG00000064302/ENSMUSG00000041570/ENSMUSG00000017291/ENSMUSG00000062591/ENSMUSG00000040811	19	0.527778	2.19164	negative regulation of microtubule polymerization or depolymerization (NES: 2.11)
GO:0046496	nicotinamide nucleotide metabolic process	92	0.301488	2.02152	0.000453329	0.00817979	0.00643221	2197	tags=47%, list=27%, signal=34%	ENSMUSG00000029223/ENSMUSG00000020321/ENSMUSG00000028452/ENSMUSG00000030695/ENSMUSG00000004267/ENSMUSG00000011752/ENSMUSG00000035011/ENSMUSG00000057666/ENSMUSG00000005469/ENSMUSG00000020456/ENSMUSG00000050697/ENSMUSG00000021196/ENSMUSG00000022892/ENSMUSG00000036427/ENSMUSG00000020349/ENSMUSG00000028992/ENSMUSG00000030246/ENSMUSG00000045973/ENSMUSG00000042751/ENSMUSG00000032418/ENSMUSG00000023456/…	43	0.467391	2.19164	nicotinamide nucleotide metabolic process (NES: 2.02)
GO:0062197	cellular response to chemical stress	167	0.247116	1.84554	0.000451563	0.00817979	0.00643221	3640	tags=60%, list=45%, signal=34%	ENSMUSG00000015656/ENSMUSG00000063856/ENSMUSG00000038615/ENSMUSG00000028367/ENSMUSG00000006818/ENSMUSG00000056201/ENSMUSG00000022982/ENSMUSG00000028691/ENSMUSG00000059412/ENSMUSG00000033161/ENSMUSG00000037852/ENSMUSG00000005161/ENSMUSG00000034810/ENSMUSG00000035086/ENSMUSG00000004207/ENSMUSG00000031760/ENSMUSG00000033565/ENSMUSG00000027030/ENSMUSG00000036707/ENSMUSG00000070493/ENSMUSG00000033352/…	101	0.60479	2.19164	cellular response to chemical stress (NES: 1.85)
GO:0010256	endomembrane system organization	376	0.204995	1.71262	0.000453414	0.00817979	0.00643221	3891	tags=60%, list=49%, signal=32%	ENSMUSG00000005873/ENSMUSG00000068923/ENSMUSG00000022285/ENSMUSG00000027273/ENSMUSG00000020315/ENSMUSG00000030342/ENSMUSG00000047126/ENSMUSG00000024044/ENSMUSG00000038633/ENSMUSG00000024758/ENSMUSG00000020745/ENSMUSG00000041959/ENSMUSG00000063065/ENSMUSG00000020458/ENSMUSG00000069601/ENSMUSG00000031667/ENSMUSG00000032549/ENSMUSG00000022982/ENSMUSG00000032231/ENSMUSG00000021087/ENSMUSG00000033615/…	224	0.595745	2.19164	endomembrane system organization (NES: 1.71)
GO:0006814	sodium ion transport	103	0.283696	1.95138	0.000454749	0.00818023	0.00643256	3071	tags=56%, list=38%, signal=35%	ENSMUSG00000018965/ENSMUSG00000027523/ENSMUSG00000028161/ENSMUSG00000026576/ENSMUSG00000069601/ENSMUSG00000059412/ENSMUSG00000033161/ENSMUSG00000034810/ENSMUSG00000037996/ENSMUSG00000027030/ENSMUSG00000032412/ENSMUSG00000007097/ENSMUSG00000055022/ENSMUSG00000032216/ENSMUSG00000030500/ENSMUSG00000053819/ENSMUSG00000014077/ENSMUSG00000022742/ENSMUSG00000046480/ENSMUSG00000031137/ENSMUSG00000045962/…	58	0.563107	2.19162	sodium ion transport (NES: 1.95)
GO:0046688	response to copper ion	19	0.525543	2.24453	0.000461746	0.00828223	0.00651276	984	tags=53%, list=12%, signal=46%	ENSMUSG00000038615/ENSMUSG00000064351/ENSMUSG00000064370/ENSMUSG00000022982/ENSMUSG00000035086/ENSMUSG00000031760/ENSMUSG00000027602/ENSMUSG00000079037/ENSMUSG00000031762/ENSMUSG00000032086	10	0.526316	2.18623	response to copper ion (NES: 2.24)
GO:0033157	regulation of intracellular protein transport	106	0.277988	1.92914	0.00047004	0.00840686	0.00661076	2535	tags=47%, list=32%, signal=33%	ENSMUSG00000021057/ENSMUSG00000023944/ENSMUSG00000021270/ENSMUSG00000039470/ENSMUSG00000020894/ENSMUSG00000020849/ENSMUSG00000028367/ENSMUSG00000006740/ENSMUSG00000022548/ENSMUSG00000022812/ENSMUSG00000018326/ENSMUSG00000032328/ENSMUSG00000026667/ENSMUSG00000029291/ENSMUSG00000049313/ENSMUSG00000006699/ENSMUSG00000000303/ENSMUSG00000005469/ENSMUSG00000035242/ENSMUSG00000031451/ENSMUSG00000021096/…	50	0.471698	2.17975	regulation of intracellular protein transport (NES: 1.93)
GO:1990748	cellular detoxification	45	0.382009	2.14861	0.000473172	0.00843869	0.00663579	2307	tags=56%, list=29%, signal=40%	ENSMUSG00000063856/ENSMUSG00000002985/ENSMUSG00000028367/ENSMUSG00000024026/ENSMUSG00000006818/ENSMUSG00000022982/ENSMUSG00000028691/ENSMUSG00000041571/ENSMUSG00000075700/ENSMUSG00000005161/ENSMUSG00000031760/ENSMUSG00000031584/ENSMUSG00000028692/ENSMUSG00000032802/ENSMUSG00000021996/ENSMUSG00000020810/ENSMUSG00000029455/ENSMUSG00000075701/ENSMUSG00000018339/ENSMUSG00000026000/ENSMUSG00000024953/…	25	0.555556	2.17811	cellular detoxification (NES: 2.15)
GO:0035036	sperm-egg recognition	15	0.566026	2.22125	0.000488313	0.0086839	0.00682862	1915	tags=73%, list=24%, signal=56%	ENSMUSG00000030342/ENSMUSG00000030695/ENSMUSG00000029447/ENSMUSG00000021771/ENSMUSG00000025613/ENSMUSG00000034024/ENSMUSG00000068039/ENSMUSG00000022234/ENSMUSG00000002190/ENSMUSG00000030007/ENSMUSG00000001416	11	0.733333	2.16567	sperm-egg recognition (NES: 2.22)
GO:0072384	organelle transport along microtubule	71	0.325859	2.06362	0.00048979	0.00868543	0.00682982	3845	tags=72%, list=48%, signal=38%	ENSMUSG00000052727/ENSMUSG00000022055/ENSMUSG00000020396/ENSMUSG00000029223/ENSMUSG00000006740/ENSMUSG00000063077/ENSMUSG00000020745/ENSMUSG00000074657/ENSMUSG00000072235/ENSMUSG00000018411/ENSMUSG00000014602/ENSMUSG00000006699/ENSMUSG00000031447/ENSMUSG00000032118/ENSMUSG00000015222/ENSMUSG00000021076/ENSMUSG00000001018/ENSMUSG00000029757/ENSMUSG00000090247/ENSMUSG00000004936/ENSMUSG00000049047/…	51	0.71831	2.16559	organelle transport along microtubule (NES: 2.06)
GO:0060322	head development	409	0.199203	1.6792	0.000499162	0.00882654	0.00694079	3281	tags=51%, list=41%, signal=31%	ENSMUSG00000022055/ENSMUSG00000015656/ENSMUSG00000020849/ENSMUSG00000064351/ENSMUSG00000022548/ENSMUSG00000024758/ENSMUSG00000031996/ENSMUSG00000022812/ENSMUSG00000020745/ENSMUSG00000063065/ENSMUSG00000020458/ENSMUSG00000056201/ENSMUSG00000032096/ENSMUSG00000072235/ENSMUSG00000064363/ENSMUSG00000028546/ENSMUSG00000024639/ENSMUSG00000021087/ENSMUSG00000058672/ENSMUSG00000029076/ENSMUSG00000061887/…	207	0.506112	2.15859	head development (NES: 1.68)
GO:0035725	sodium ion transmembrane transport	69	0.330681	2.081	0.000500859	0.00883153	0.00694471	3159	tags=64%, list=39%, signal=39%	ENSMUSG00000026576/ENSMUSG00000069601/ENSMUSG00000059412/ENSMUSG00000033161/ENSMUSG00000034810/ENSMUSG00000037996/ENSMUSG00000027030/ENSMUSG00000032412/ENSMUSG00000007097/ENSMUSG00000030500/ENSMUSG00000053819/ENSMUSG00000014077/ENSMUSG00000046480/ENSMUSG00000031137/ENSMUSG00000045962/ENSMUSG00000023033/ENSMUSG00000021730/ENSMUSG00000019894/ENSMUSG00000048076/ENSMUSG00000075316/ENSMUSG00000024597/…	44	0.637681	2.15835	sodium ion transmembrane transport (NES: 2.08)
GO:0031102	neuron projection regeneration	46	0.378081	2.14008	0.000504346	0.00886797	0.00697336	4093	tags=83%, list=51%, signal=41%	ENSMUSG00000052727/ENSMUSG00000022055/ENSMUSG00000020396/ENSMUSG00000022548/ENSMUSG00000020458/ENSMUSG00000032011/ENSMUSG00000029838/ENSMUSG00000062991/ENSMUSG00000013236/ENSMUSG00000047261/ENSMUSG00000013663/ENSMUSG00000020635/ENSMUSG00000024163/ENSMUSG00000004936/ENSMUSG00000059146/ENSMUSG00000042258/ENSMUSG00000033295/ENSMUSG00000042105/ENSMUSG00000052684/ENSMUSG00000037815/ENSMUSG00000026074/…	38	0.826087	2.15656	neuron projection regeneration (NES: 2.14)
GO:0007612	learning	105	0.285304	1.9752	0.000508302	0.00891242	0.00700832	3040	tags=56%, list=38%, signal=35%	ENSMUSG00000068923/ENSMUSG00000036564/ENSMUSG00000027273/ENSMUSG00000022812/ENSMUSG00000027254/ENSMUSG00000055670/ENSMUSG00000072235/ENSMUSG00000029838/ENSMUSG00000028546/ENSMUSG00000002997/ENSMUSG00000020402/ENSMUSG00000037996/ENSMUSG00000032336/ENSMUSG00000021190/ENSMUSG00000007097/ENSMUSG00000062014/ENSMUSG00000022892/ENSMUSG00000033768/ENSMUSG00000039419/ENSMUSG00000031137/ENSMUSG00000066392/…	59	0.561905	2.15439	learning (NES: 1.98)
GO:0007626	locomotory behavior	152	0.255275	1.87609	0.000521124	0.00911163	0.00716497	2600	tags=46%, list=32%, signal=32%	ENSMUSG00000115783/ENSMUSG00000018217/ENSMUSG00000029223/ENSMUSG00000031748/ENSMUSG00000027273/ENSMUSG00000002985/ENSMUSG00000054836/ENSMUSG00000023064/ENSMUSG00000031996/ENSMUSG00000020745/ENSMUSG00000006818/ENSMUSG00000032096/ENSMUSG00000022982/ENSMUSG00000072235/ENSMUSG00000028546/ENSMUSG00000018411/ENSMUSG00000024897/ENSMUSG00000038872/ENSMUSG00000004207/ENSMUSG00000007097/ENSMUSG00000055022/…	70	0.460526	2.14479	locomotory behavior (NES: 1.88)
GO:0016125	sterol metabolic process	72	0.320004	2.03472	0.000527284	0.00919359	0.00722942	3665	tags=69%, list=46%, signal=38%	ENSMUSG00000018217/ENSMUSG00000038615/ENSMUSG00000002985/ENSMUSG00000022463/ENSMUSG00000031996/ENSMUSG00000036585/ENSMUSG00000005469/ENSMUSG00000093930/ENSMUSG00000050697/ENSMUSG00000063358/ENSMUSG00000031604/ENSMUSG00000022892/ENSMUSG00000021273/ENSMUSG00000032193/ENSMUSG00000026003/ENSMUSG00000062078/ENSMUSG00000024799/ENSMUSG00000023832/ENSMUSG00000034926/ENSMUSG00000034088/ENSMUSG00000058258/…	50	0.694444	2.1409	sterol metabolic process (NES: 2.03)
GO:0051937	catecholamine transport	39	0.40823	2.20347	0.000535997	0.00927365	0.00729237	1414	tags=46%, list=18%, signal=38%	ENSMUSG00000029580/ENSMUSG00000068923/ENSMUSG00000023064/ENSMUSG00000020458/ENSMUSG00000031840/ENSMUSG00000024261/ENSMUSG00000090223/ENSMUSG00000034593/ENSMUSG00000024858/ENSMUSG00000048142/ENSMUSG00000024743/ENSMUSG00000021910/ENSMUSG00000000326/ENSMUSG00000054423/ENSMUSG00000035864/ENSMUSG00000028756/ENSMUSG00000040724/ENSMUSG00000024462	18	0.461538	2.13713	catecholamine transport (NES: 2.2)
GO:0010639	negative regulation of organelle organization	204	0.234006	1.80017	0.000536333	0.00927365	0.00729237	3376	tags=55%, list=42%, signal=33%	ENSMUSG00000049775/ENSMUSG00000052727/ENSMUSG00000027500/ENSMUSG00000063856/ENSMUSG00000020315/ENSMUSG00000031633/ENSMUSG00000041028/ENSMUSG00000028745/ENSMUSG00000027254/ENSMUSG00000056201/ENSMUSG00000019923/ENSMUSG00000024261/ENSMUSG00000018411/ENSMUSG00000035086/ENSMUSG00000032435/ENSMUSG00000027805/ENSMUSG00000027879/ENSMUSG00000027479/ENSMUSG00000032186/ENSMUSG00000031010/ENSMUSG00000032118/…	113	0.553922	2.13713	negative regulation of organelle organization (NES: 1.8)
GO:0030334	regulation of cell migration	460	0.191043	1.62798	0.000535797	0.00927365	0.00729237	2963	tags=45%, list=37%, signal=30%	ENSMUSG00000049775/ENSMUSG00000015656/ENSMUSG00000028161/ENSMUSG00000036564/ENSMUSG00000002985/ENSMUSG00000018593/ENSMUSG00000030342/ENSMUSG00000024501/ENSMUSG00000038587/ENSMUSG00000054836/ENSMUSG00000022548/ENSMUSG00000079523/ENSMUSG00000022812/ENSMUSG00000063065/ENSMUSG00000030695/ENSMUSG00000020458/ENSMUSG00000025586/ENSMUSG00000006818/ENSMUSG00000032011/ENSMUSG00000029838/ENSMUSG00000025428/…	208	0.452174	2.13713	regulation of cell migration (NES: 1.63)
GO:0032101	regulation of response to external stimulus	428	0.195567	1.65448	0.000554114	0.00955464	0.00751333	3503	tags=53%, list=44%, signal=31%	ENSMUSG00000049775/ENSMUSG00000021270/ENSMUSG00000015656/ENSMUSG00000022629/ENSMUSG00000068923/ENSMUSG00000022285/ENSMUSG00000018217/ENSMUSG00000063856/ENSMUSG00000020849/ENSMUSG00000038615/ENSMUSG00000002985/ENSMUSG00000030342/ENSMUSG00000054836/ENSMUSG00000063065/ENSMUSG00000020458/ENSMUSG00000022982/ENSMUSG00000029838/ENSMUSG00000047139/ENSMUSG00000026393/ENSMUSG00000032231/ENSMUSG00000037236/…	226	0.528037	2.12417	regulation of response to external stimulus (NES: 1.65)
GO:0015872	dopamine transport	28	0.452085	2.21864	0.000558648	0.00956697	0.00752303	1414	tags=50%, list=18%, signal=41%	ENSMUSG00000068923/ENSMUSG00000023064/ENSMUSG00000020458/ENSMUSG00000031840/ENSMUSG00000024261/ENSMUSG00000090223/ENSMUSG00000034593/ENSMUSG00000048142/ENSMUSG00000024743/ENSMUSG00000000326/ENSMUSG00000035864/ENSMUSG00000028756/ENSMUSG00000040724/ENSMUSG00000024462	14	0.5	2.12361	dopamine transport (NES: 2.22)
[truncated: 423 more rows]
