# Supplementary material for: CSDE1 Associates with TOM20 and Mitochondrial Protein-Encoding mRNAs in Sensory Neurons
Source: Antioxidants (Basel). 2026 May 11;15(5):608. doi: 10.3390/antiox15050608 (PMC13203772; doi:10.3390/antiox15050608)
Supplement: Supplementary file 1 [file antioxidants-15-00608-s001.zip › TableS3.xlsx]

## Sheet: CAMERA_all_results
Table S3. Full CAMERA results for mitochondrial-fraction transcriptome analysis in CSDE1-knockdown neurons.
GO_ID	NGenes	Direction	PValue	FDR	Description	neglog10FDR	is_sig	set_log2FC
GO:0098803	67	Down	0.000997519	0.00496426	respiratory chain complex	2.30415	TRUE	-0.0885806
GO:1990351	115	Down	0.00117493	0.00496426	transporter complex	2.30415	TRUE	-0.0728301
GO:1990204	60	Down	0.00124107	0.00496426	oxidoreductase complex	2.30415	TRUE	-0.0943889
GO:0045277	11	Down	0.00200801	0.00602403	respiratory chain complex IV	2.22011	TRUE	-0.118384
GO:0043209	119	Down	0.00353318	0.00847963	myelin sheath	2.07162	TRUE	-0.0911646
GO:0030964	31	Down	0.00718858	0.0129526	NADH dehydrogenase complex	1.88764	TRUE	-0.0697493
GO:0070069	16	Down	0.00755568	0.0129526	cytochrome complex	1.88764	TRUE	-0.0855354
GO:0022625	41	Down	0.131238	0.196857	cytosolic large ribosomal subunit	0.70585	FALSE	-0.0665738
GO:0005875	37	Down	0.169006	0.225341	microtubule associated complex	0.647159	FALSE	-0.0451158
GO:0022626	71	Down	0.20883	0.24149	cytosolic ribosome	0.617102	FALSE	-0.035597
GO:1904115	27	Down	0.221365	0.24149	axon cytoplasm	0.617102	FALSE	-0.0241579
GO:0045259	14	Down	0.245876	0.245876	proton-transporting ATP synthase complex	0.609283	FALSE	-0.0341039
